# Supplementary material for: 1,3-Bis(2,6-diisopropyl­phen­yl)imidazolidin-2-yl­idene
Source: Acta Crystallogr Sect E Struct Rep Online. 2010 Aug 4;66(Pt 9):o2194. doi: 10.1107/S1600536810029922 (PMC3007848; doi:10.1107/S1600536810029922)
Supplement: Supplementary file 1 [file e-66-o2194-sup1.cif]

##############################################################################
###                                                                        ###
###        Electronic paper (Acta Crystallographica Section E)             ###
###                                                                        ###
##############################################################################
#                                                                            #
# This CIF contains the data in a paper accepted for publication in Acta     #
# Crystallographica Section E. It conforms to the requirements of Notes      #
# for Authors for Section E, and has been peer reviewed under the auspices   #
# of the IUCr Commission on Journals.                                        #
#                                                                            #
# Full details of the Crystallographic Information File format               #
# are given in the paper "The Crystallographic Information File (CIF):       #
# a New Standard Archive File for Crystallography" by S. R. Hall, F. H.      #
# Allen and I. D. Brown [Acta Cryst. (1991), A47, 655-685].                  #
#                                                                            #
# The current version of the core CIF dictionary is obtainable from          #
# ftp://ftp.iucr.org/pub/cif_core.dic. The current version number is 2.4.    #
#                                                                            #
# Software is freely available for graphical display of the structure(s) in  #
# this CIF.  For information consult the CIF home page http://www.iucr.org/  #
# cif/home.html                                                              #
#                                                                            #
# This file may be used for bona fide research purposes within the           #
# scientific community so long as proper attribution is given to the journal # 
# article from which it was obtained.                                        #
#                                                                            #
##############################################################################
                                             
data_I
_audit_creation_method     SHELXL-97
_chemical_name_systematic
;
1,3-Bis(2,6-diisopropylphenyl)imidazolidin-2-ylidene
;
_chemical_name_common     ?
_chemical_formula_moiety     'C27 H38 N2'
_chemical_formula_sum     'C27 H38 N2'
_chemical_formula_iupac     'C27 H38 N2'
_chemical_formula_weight     390.59
_chemical_melting_point     ?
_symmetry_cell_setting     monoclinic
_symmetry_space_group_name_H-M     'P 21/c'
_symmetry_space_group_name_Hall     '-P 2ybc'
loop_
    _symmetry_equiv_pos_as_xyz
    'x, y, z'
    '-x, y+1/2, -z+1/2'
    '-x, -y, -z'
    'x, -y-1/2, z-1/2'
_cell_length_a     20.835(7)
_cell_length_b     5.922(2)
_cell_length_c     19.694(7)
_cell_angle_alpha     90.00
_cell_angle_beta     93.090(4)
_cell_angle_gamma     90.00
_cell_volume     2426.2(14)
_cell_formula_units_Z     4
_cell_measurement_reflns_used     9396
_cell_measurement_theta_min     2.24
_cell_measurement_theta_max     28.42
_cell_measurement_temperature     150(2)
_exptl_crystal_description     'block'
_exptl_crystal_colour     'colourless'
_exptl_crystal_size_max     0.50
_exptl_crystal_size_mid     0.34
_exptl_crystal_size_min     0.12
_exptl_crystal_density_diffrn     1.069
_exptl_crystal_density_meas     ?
_exptl_crystal_density_method     'not measured'
_exptl_crystal_F_000     856
_exptl_absorpt_coefficient_mu     0.062
_exptl_absorpt_correction_type     multi-scan
_exptl_absorpt_process_details     '(SADABS; Bruker, 2008)'
_exptl_absorpt_correction_T_min     0.716
_exptl_absorpt_correction_T_max     0.746
_exptl_special_details
;
;
_diffrn_ambient_temperature     150(2)
_diffrn_radiation_type     MoK\a
_diffrn_radiation_wavelength     0.71073
_diffrn_radiation_source     'fine-focus sealed tube'
_diffrn_radiation_monochromator     graphite
_diffrn_measurement_device_type     'Bruker APEXII CCD'
_diffrn_measurement_method     '\f and \w scans'
_diffrn_detector_area_resol_mean     ?
_diffrn_reflns_number     22607
_diffrn_reflns_av_R_equivalents     0.0331
_diffrn_reflns_av_sigmaI/netI     0.0237
_diffrn_reflns_theta_min     2.07
_diffrn_reflns_theta_max     25.00
_diffrn_reflns_theta_full     25.00
_diffrn_measured_fraction_theta_max     1.000
_diffrn_measured_fraction_theta_full     1.000
_diffrn_reflns_limit_h_min     -24
_diffrn_reflns_limit_h_max     24
_diffrn_reflns_limit_k_min     -7
_diffrn_reflns_limit_k_max     7
_diffrn_reflns_limit_l_min     -23
_diffrn_reflns_limit_l_max     23
_refine_special_details
;
Refinement of <i>F</i>^2^ against ALL reflections. The weighted <i>R</i>-factor
<i>wR</i> and goodness of fit <i>S</i> are based on <i>F</i>^2^, conventional
<i>R</i>-factors <i>R</i> are based on <i>F</i>, with <i>F</i> set to zero for
negative <i>F</i>^2^. The threshold expression of <i>F</i>^2^ >
\s(<i>F</i>^2^) is used only for calculating <i>R</i>-factors(gt) <i>etc</i>.
and is not relevant to the choice of reflections for refinement.
<i>R</i>-factors based on <i>F</i>^2^ are statistically about twice as large
as those based on <i>F</i>, and <i>R</i>- factors based on ALL data will be
even larger.
;
_reflns_number_total     4259
_reflns_number_gt     3326
_reflns_threshold_expression     I>2sigma(I)
_refine_ls_structure_factor_coef     Fsqd
_refine_ls_matrix_type     full
_refine_ls_R_factor_all     0.0522
_refine_ls_R_factor_gt     0.0368
_refine_ls_wR_factor_gt     0.0867
_refine_ls_wR_factor_ref     0.0966
_refine_ls_goodness_of_fit_ref     1.013
_refine_ls_restrained_S_all     1.008
_refine_ls_number_reflns     4259
_refine_ls_number_parameters     319
_refine_ls_number_restraints     168
_refine_ls_hydrogen_treatment     constr
_refine_ls_weighting_scheme     calc
_refine_ls_weighting_details
         'calc w=1/[\s^2^(Fo^2^)+(0.0419P)^2^+0.6416P] where P=(Fo^2^+2Fc^2^)/3'
_atom_sites_solution_hydrogens     geom
_atom_sites_solution_primary     direct
_atom_sites_solution_secondary     difmap
_refine_ls_shift/su_max     0.002
_refine_ls_shift/su_mean     0.000
_refine_diff_density_max     0.183
_refine_diff_density_min     -0.135
_refine_ls_extinction_method     'SHELXL97 (Sheldrick, 2008)'
_refine_ls_extinction_coef     0.0031(6)
_refine_ls_extinction_expression
                                  'Fc^*^=kFc[1+0.001xFc^2^\l^3^/sin(2\q)]^-1/4^'
loop_
    _atom_type_symbol
    _atom_type_description
    _atom_type_scat_dispersion_real
    _atom_type_scat_dispersion_imag
    _atom_type_scat_source
    'C' 'C' 0.0033 0.0016
                         'International Tables Vol C Tables 4.2.6.8 and 6.1.1.4'
    'H' 'H' 0.0000 0.0000
                         'International Tables Vol C Tables 4.2.6.8 and 6.1.1.4'
    'N' 'N' 0.0061 0.0033
                         'International Tables Vol C Tables 4.2.6.8 and 6.1.1.4'
_computing_data_collection     'APEX2 (Bruker, 2008)'
_computing_cell_refinement     'SAINT (Bruker, 2008)'
_computing_data_reduction     'SAINT (Bruker, 2008)'
_computing_structure_solution     'SHELXS97 (Sheldrick, 2008)'
_computing_structure_refinement     'SHELXL97 (Sheldrick, 2008)'
_computing_molecular_graphics     'ORTEP-3 (Farrugia, 1997)'
_computing_publication_material     'SHELXTL (Sheldrick, 2008)'
loop_
    _atom_site_type_symbol
    _atom_site_label
    _atom_site_fract_x
    _atom_site_fract_y
    _atom_site_fract_z
    _atom_site_U_iso_or_equiv
    _atom_site_adp_type
    _atom_site_calc_flag
    _atom_site_refinement_flags
    _atom_site_occupancy
    _atom_site_disorder_assembly
    _atom_site_disorder_group
    N N1 0.21083(5) 0.66151(18) 0.15446(5) 0.0270(3) Uani d . 1 A 1
    N N2 0.30506(5) 0.79278(17) 0.17711(5) 0.0263(3) Uani d . 1 A 1
    C C1 0.24262(6) 0.8528(2) 0.17156(6) 0.0252(3) Uani d . 1 A 1
    C C2 0.25298(6) 0.4697(2) 0.13858(8) 0.0379(4) Uani d . 1 A 1
    H H2A 0.2557 0.4496 0.0889 0.046 Uiso calc R 1 A 1
    H H2B 0.2382 0.3272 0.1589 0.046 Uiso calc R 1 A 1
    C C3 0.31647(6) 0.5471(2) 0.17175(8) 0.0369(4) Uani d . 1 A 1
    H H3A 0.3248 0.4771 0.2170 0.044 Uiso calc R 1 A 1
    H H3B 0.3528 0.5136 0.1429 0.044 Uiso calc R 1 A 1
    C C4 0.35630(6) 0.9431(2) 0.19756(6) 0.0251(3) Uani d . 1 A 1
    C C5 0.36374(6) 1.0164(2) 0.26515(7) 0.0286(3) Uani d . 1 A 1
    C C6 0.41414(6) 1.1635(2) 0.28223(7) 0.0327(3) Uani d . 1 A 1
    H H6A 0.4197 1.2172 0.3276 0.039 Uiso calc R 1 A 1
    C C7 0.45624(6) 1.2329(2) 0.23476(7) 0.0330(3) Uani d . 1 A 1
    H H7A 0.4904 1.3331 0.2475 0.040 Uiso calc R 1 A 1
    C C8 0.44864(6) 1.1564(2) 0.16868(7) 0.0301(3) Uani d . 1 A 1
    H H8A 0.4779 1.2043 0.1363 0.036 Uiso calc R 1 A 1
    C C9 0.39891(6) 1.0107(2) 0.14862(6) 0.0268(3) Uani d . 1 A 1
    C C10 0.39200(6) 0.9307(2) 0.07521(7) 0.0324(3) Uani d . 1 . .
    H H10A 0.3536 0.8297 0.0707 0.039 Uiso calc R 1 A 1
    C C11 0.45050(7) 0.7930(3) 0.05695(8) 0.0427(4) Uani d . 1 A .
    H H11A 0.4566 0.6670 0.0889 0.064 Uiso calc R 1 . .
    H H11B 0.4888 0.8896 0.0596 0.064 Uiso calc R 1 . .
    H H11C 0.4437 0.7340 0.0106 0.064 Uiso calc R 1 . .
    C C12 0.38055(8) 1.1287(3) 0.02624(7) 0.0461(4) Uani d . 1 A .
    H H12A 0.3424 1.2128 0.0387 0.069 Uiso calc R 1 . .
    H H12B 0.3739 1.0714 -0.0203 0.069 Uiso calc R 1 . .
    H H12C 0.4180 1.2290 0.0290 0.069 Uiso calc R 1 . .
    C C13 0.31902(7) 0.9415(3) 0.31916(7) 0.0366(3) Uani d . 1 . .
    H H13A 0.2890 0.8257 0.2984 0.044 Uiso calc R 1 A 1
    C C14 0.27892(8) 1.1385(3) 0.34266(9) 0.0580(5) Uani d . 1 A .
    H H14A 0.2547 1.2044 0.3035 0.087 Uiso calc R 1 . .
    H H14B 0.3073 1.2533 0.3639 0.087 Uiso calc R 1 . .
    H H14C 0.2489 1.0847 0.3757 0.087 Uiso calc R 1 . .
    C C15 0.35625(8) 0.8326(3) 0.37951(8) 0.0608(5) Uani d . 1 A .
    H H15A 0.3810 0.7042 0.3636 0.091 Uiso calc R 1 . .
    H H15B 0.3260 0.7799 0.4125 0.091 Uiso calc R 1 . .
    H H15C 0.3856 0.9438 0.4011 0.091 Uiso calc R 1 . .
    C C16 0.14366(6) 0.6519(2) 0.13366(6) 0.0268(3) Uani d . 1 . .
    C C17 0.10301(6) 0.5242(2) 0.17292(7) 0.0320(3) Uani d U 1 A .
    C C18 0.03883(6) 0.5047(3) 0.15029(8) 0.0390(4) Uani d . 1 . .
    H H18A 0.0104 0.4177 0.1759 0.047 Uiso calc R 1 A .
    C C19 0.01594(7) 0.6089(3) 0.09170(8) 0.0431(4) Uani d . 1 A .
    H H19A -0.0280 0.5931 0.0770 0.052 Uiso calc R 1 . .
    C C20 0.05626(7) 0.7360(3) 0.05408(7) 0.0408(4) Uani d . 1 . .
    H H20A 0.0396 0.8082 0.0138 0.049 Uiso calc R 1 A .
    C C21 0.12121(6) 0.7610(2) 0.07385(7) 0.0317(3) Uani d U 1 A .
    C C22B 0.1629(5) 0.9020(16) 0.0300(6) 0.0390(10) Uani d PU 0.74(2) A 1
    H H22A 0.2022 0.9410 0.0591 0.047 Uiso calc PR 0.74(2) A 1
    C C23B 0.1861(4) 0.7654(14) -0.0289(4) 0.0624(15) Uani d PU 0.74(2) A 1
    H H23A 0.2075 0.6282 -0.0116 0.094 Uiso calc PR 0.74(2) A 1
    H H23B 0.2164 0.8558 -0.0539 0.094 Uiso calc PR 0.74(2) A 1
    H H23C 0.1493 0.7240 -0.0595 0.094 Uiso calc PR 0.74(2) A 1
    C C24B 0.1334(4) 1.1277(10) 0.0058(4) 0.0546(15) Uani d PU 0.74(2) A 1
    H H24A 0.1183 1.2108 0.0449 0.082 Uiso calc PR 0.74(2) A 1
    H H24B 0.0972 1.0989 -0.0269 0.082 Uiso calc PR 0.74(2) A 1
    H H24C 0.1660 1.2175 -0.0161 0.082 Uiso calc PR 0.74(2) A 1
    C C22A 0.1707(15) 0.880(4) 0.0293(14) 0.037(2) Uani d PU 0.26(2) A 2
    H H22B 0.2152 0.8825 0.0512 0.045 Uiso calc PR 0.26(2) A 2
    C C23A 0.1669(12) 0.755(4) -0.0425(9) 0.056(3) Uani d PU 0.26(2) A 2
    H H23D 0.1970 0.8264 -0.0726 0.083 Uiso calc PR 0.26(2) A 2
    H H23E 0.1231 0.7667 -0.0630 0.083 Uiso calc PR 0.26(2) A 2
    H H23F 0.1783 0.5958 -0.0361 0.083 Uiso calc PR 0.26(2) A 2
    C C24A 0.1448(11) 1.106(3) 0.0164(12) 0.044(3) Uani d PU 0.26(2) A 2
    H H24D 0.1483 1.1944 0.0585 0.066 Uiso calc PR 0.26(2) A 2
    H H24E 0.0995 1.0942 0.0006 0.066 Uiso calc PR 0.26(2) A 2
    H H24F 0.1690 1.1802 -0.0185 0.066 Uiso calc PR 0.26(2) A 2
    C C25B 0.1227(4) 0.4253(16) 0.2422(5) 0.0339(9) Uani d PU 0.599(8) A 1
    H H25A 0.1698 0.4534 0.2505 0.041 Uiso calc PR 0.599(8) A 1
    C C26B 0.1126(4) 0.1722(14) 0.2434(5) 0.0444(11) Uani d PU 0.599(8) A 1
    H H26A 0.1338 0.1030 0.2053 0.067 Uiso calc PR 0.599(8) A 1
    H H26B 0.0665 0.1392 0.2392 0.067 Uiso calc PR 0.599(8) A 1
    H H26C 0.1310 0.1106 0.2864 0.067 Uiso calc PR 0.599(8) A 1
    C C27B 0.0885(3) 0.5341(5) 0.30107(14) 0.0470(10) Uani d PU 0.599(8) A 1
    H H27A 0.0932 0.6986 0.2989 0.070 Uiso calc PR 0.599(8) A 1
    H H27B 0.1077 0.4787 0.3445 0.070 Uiso calc PR 0.599(8) A 1
    H H27C 0.0428 0.4945 0.2974 0.070 Uiso calc PR 0.599(8) A 1
    C C25A 0.1323(7) 0.398(2) 0.2352(7) 0.0383(16) Uani d PU 0.401(8) A 2
    H H25B 0.1779 0.3604 0.2266 0.046 Uiso calc PR 0.401(8) A 2
    C C26A 0.0966(7) 0.178(2) 0.2496(10) 0.065(3) Uani d PU 0.401(8) A 2
    H H26D 0.1186 0.0995 0.2882 0.097 Uiso calc PR 0.401(8) A 2
    H H26E 0.0961 0.0802 0.2094 0.097 Uiso calc PR 0.401(8) A 2
    H H26F 0.0523 0.2121 0.2606 0.097 Uiso calc PR 0.401(8) A 2
    C C27A 0.1321(4) 0.5605(9) 0.2935(2) 0.0548(18) Uani d PU 0.401(8) A 2
    H H27D 0.1528 0.4903 0.3340 0.082 Uiso calc PR 0.401(8) A 2
    H H27E 0.0876 0.6000 0.3024 0.082 Uiso calc PR 0.401(8) A 2
    H H27F 0.1556 0.6974 0.2821 0.082 Uiso calc PR 0.401(8) A 2
loop_
    _atom_site_aniso_label
    _atom_site_aniso_U_11
    _atom_site_aniso_U_22
    _atom_site_aniso_U_33
    _atom_site_aniso_U_12
    _atom_site_aniso_U_13
    _atom_site_aniso_U_23
    N1 0.0214(5) 0.0227(6) 0.0366(6) 0.0006(5) -0.0017(4) 0.0014(5)
    N2 0.0228(5) 0.0192(6) 0.0366(6) 0.0009(4) -0.0017(4) 0.0016(5)
    C1 0.0237(6) 0.0264(7) 0.0252(6) 0.0000(5) 0.0002(5) 0.0032(5)
    C2 0.0277(7) 0.0221(7) 0.0631(10) 0.0019(6) -0.0051(7) -0.0008(7)
    C3 0.0273(7) 0.0222(7) 0.0604(10) 0.0013(6) -0.0051(6) 0.0017(7)
    C4 0.0214(6) 0.0200(6) 0.0333(7) 0.0017(5) -0.0039(5) 0.0019(5)
    C5 0.0268(7) 0.0271(7) 0.0314(7) 0.0055(6) -0.0025(5) 0.0023(6)
    C6 0.0329(7) 0.0307(8) 0.0335(7) 0.0045(6) -0.0076(6) -0.0036(6)
    C7 0.0271(7) 0.0255(7) 0.0454(8) -0.0016(6) -0.0087(6) -0.0008(6)
    C8 0.0236(7) 0.0277(7) 0.0390(8) -0.0006(6) 0.0004(5) 0.0050(6)
    C9 0.0234(6) 0.0242(7) 0.0323(7) 0.0035(5) -0.0020(5) 0.0023(6)
    C10 0.0300(7) 0.0345(8) 0.0328(7) -0.0010(6) 0.0016(6) -0.0018(6)
    C11 0.0435(9) 0.0424(9) 0.0427(9) 0.0055(7) 0.0069(7) -0.0045(7)
    C12 0.0572(10) 0.0485(10) 0.0323(8) 0.0104(8) -0.0014(7) 0.0008(7)
    C13 0.0358(8) 0.0432(9) 0.0308(7) 0.0016(7) 0.0011(6) 0.0052(6)
    C14 0.0544(10) 0.0698(12) 0.0518(10) 0.0190(9) 0.0202(8) 0.0124(9)
    C15 0.0571(11) 0.0747(13) 0.0510(10) 0.0123(10) 0.0059(8) 0.0300(10)
    C16 0.0222(6) 0.0249(7) 0.0329(7) 0.0004(5) -0.0017(5) -0.0027(6)
    C17 0.0276(7) 0.0295(7) 0.0389(7) -0.0019(6) 0.0014(6) -0.0008(6)
    C18 0.0272(7) 0.0397(9) 0.0505(9) -0.0065(6) 0.0053(6) -0.0013(7)
    C19 0.0238(7) 0.0504(10) 0.0542(10) -0.0020(7) -0.0073(7) -0.0055(8)
    C20 0.0354(8) 0.0459(9) 0.0397(8) 0.0025(7) -0.0100(7) 0.0000(7)
    C21 0.0302(7) 0.0328(7) 0.0317(7) 0.0006(6) -0.0023(5) -0.0022(6)
    C22B 0.029(2) 0.048(2) 0.0391(18) 0.0014(14) -0.0040(14) 0.0110(14)
    C23B 0.071(3) 0.055(2) 0.064(3) 0.016(2) 0.032(3) 0.016(2)
    C24B 0.075(4) 0.0357(17) 0.054(3) 0.0053(15) 0.009(2) 0.0093(14)
    C22A 0.047(6) 0.037(5) 0.027(4) -0.004(4) -0.005(5) 0.011(3)
    C23A 0.088(8) 0.045(5) 0.035(4) 0.006(6) 0.014(5) 0.001(4)
    C24A 0.053(6) 0.034(4) 0.044(6) -0.003(4) -0.003(5) 0.002(3)
    C25B 0.024(2) 0.0335(19) 0.0445(17) 0.0001(19) 0.0031(16) 0.0070(17)
    C26B 0.044(3) 0.0332(15) 0.057(3) 0.0022(19) 0.009(2) 0.0067(13)
    C27B 0.063(3) 0.0396(15) 0.0390(12) 0.0043(16) 0.0089(15) 0.0040(11)
    C25A 0.040(5) 0.035(4) 0.041(3) 0.003(3) 0.012(2) 0.0096(16)
    C26A 0.073(7) 0.044(3) 0.079(5) -0.010(4) 0.018(5) 0.020(3)
    C27A 0.075(5) 0.052(2) 0.0371(18) 0.009(3) -0.001(2) 0.005(2)
_geom_special_details
;
All e.s.d.'s (except the e.s.d. in the dihedral angle between two l.s. planes)
are estimated using the full covariance matrix. The cell e.s.d.'s are taken
into account individually in the estimation of e.s.d.'s in distances, angles
and torsion angles; correlations between e.s.d.'s in cell parameters are only
used when they are defined by crystal symmetry. An approximate (isotropic)
treatment of cell e.s.d.'s is used for estimating e.s.d.'s involving l.s.
planes.
;
loop_
    _geom_bond_atom_site_label_1
    _geom_bond_atom_site_label_2
    _geom_bond_site_symmetry_2
    _geom_bond_distance
    _geom_bond_publ_flag
    N1 C1 . 1.3458(16) ?
    N1 C16 . 1.4380(16) ?
    N1 C2 . 1.4793(17) ?
    N2 C1 . 1.3474(16) ?
    N2 C4 . 1.4309(16) ?
    N2 C3 . 1.4790(17) ?
    C2 C3 . 1.5144(19) ?
    C2 H2A . 0.9900 ?
    C2 H2B . 0.9900 ?
    C3 H3A . 0.9900 ?
    C3 H3B . 0.9900 ?
    C4 C5 . 1.4007(18) ?
    C4 C9 . 1.4034(18) ?
    C5 C6 . 1.3915(19) ?
    C5 C13 . 1.5176(19) ?
    C6 C7 . 1.379(2) ?
    C6 H6A . 0.9500 ?
    C7 C8 . 1.3791(19) ?
    C7 H7A . 0.9500 ?
    C8 C9 . 1.3894(18) ?
    C8 H8A . 0.9500 ?
    C9 C10 . 1.5205(19) ?
    C10 C11 . 1.526(2) ?
    C10 C12 . 1.529(2) ?
    C10 H10A . 1.0000 ?
    C11 H11A . 0.9800 ?
    C11 H11B . 0.9800 ?
    C11 H11C . 0.9800 ?
    C12 H12A . 0.9800 ?
    C12 H12B . 0.9800 ?
    C12 H12C . 0.9800 ?
    C13 C14 . 1.521(2) ?
    C13 C15 . 1.527(2) ?
    C13 H13A . 1.0000 ?
    C14 H14A . 0.9800 ?
    C14 H14B . 0.9800 ?
    C14 H14C . 0.9800 ?
    C15 H15A . 0.9800 ?
    C15 H15B . 0.9800 ?
    C15 H15C . 0.9800 ?
    C16 C17 . 1.3992(19) ?
    C16 C21 . 1.4015(18) ?
    C17 C18 . 1.3913(19) ?
    C17 C25B . 1.521(11) ?
    C17 C25A . 1.534(18) ?
    C18 C19 . 1.371(2) ?
    C18 H18A . 0.9500 ?
    C19 C20 . 1.374(2) ?
    C19 H19A . 0.9500 ?
    C20 C21 . 1.3959(19) ?
    C20 H20A . 0.9500 ?
    C21 C22B . 1.509(9) ?
    C21 C22A . 1.56(3) ?
    C22B C23B . 1.515(9) ?
    C22B C24B . 1.537(6) ?
    C22B H22A . 1.0000 ?
    C23B H23A . 0.9800 ?
    C23B H23B . 0.9800 ?
    C23B H23C . 0.9800 ?
    C24B H24A . 0.9800 ?
    C24B H24B . 0.9800 ?
    C24B H24C . 0.9800 ?
    C22A C24A . 1.458(17) ?
    C22A C23A . 1.59(3) ?
    C22A H22B . 1.0000 ?
    C23A H23D . 0.9800 ?
    C23A H23E . 0.9800 ?
    C23A H23F . 0.9800 ?
    C24A H24D . 0.9800 ?
    C24A H24E . 0.9800 ?
    C24A H24F . 0.9800 ?
    C25B C26B . 1.514(11) ?
    C25B C27B . 1.535(6) ?
    C25B H25A . 1.0000 ?
    C26B H26A . 0.9800 ?
    C26B H26B . 0.9800 ?
    C26B H26C . 0.9800 ?
    C27B H27A . 0.9800 ?
    C27B H27B . 0.9800 ?
    C27B H27C . 0.9800 ?
    C25A C27A . 1.497(10) ?
    C25A C26A . 1.537(18) ?
    C25A H25B . 1.0000 ?
    C26A H26D . 0.9800 ?
    C26A H26E . 0.9800 ?
    C26A H26F . 0.9800 ?
    C27A H27D . 0.9800 ?
    C27A H27E . 0.9800 ?
    C27A H27F . 0.9800 ?
loop_
    _geom_angle_atom_site_label_1
    _geom_angle_atom_site_label_2
    _geom_angle_atom_site_label_3
    _geom_angle_site_symmetry_1
    _geom_angle_site_symmetry_3
    _geom_angle
    _geom_angle_publ_flag
    C1 N1 C16 . . 124.27(10) ?
    C1 N1 C2 . . 114.15(10) ?
    C16 N1 C2 . . 119.28(10) ?
    C1 N2 C4 . . 124.14(11) ?
    C1 N2 C3 . . 114.32(10) ?
    C4 N2 C3 . . 120.77(10) ?
    N1 C1 N2 . . 104.98(11) ?
    N1 C2 C3 . . 101.04(11) ?
    N1 C2 H2A . . 111.6 ?
    C3 C2 H2A . . 111.6 ?
    N1 C2 H2B . . 111.6 ?
    C3 C2 H2B . . 111.6 ?
    H2A C2 H2B . . 109.4 ?
    N2 C3 C2 . . 100.85(10) ?
    N2 C3 H3A . . 111.6 ?
    C2 C3 H3A . . 111.6 ?
    N2 C3 H3B . . 111.6 ?
    C2 C3 H3B . . 111.6 ?
    H3A C3 H3B . . 109.4 ?
    C5 C4 C9 . . 121.50(12) ?
    C5 C4 N2 . . 120.20(11) ?
    C9 C4 N2 . . 118.29(11) ?
    C6 C5 C4 . . 117.85(12) ?
    C6 C5 C13 . . 119.82(12) ?
    C4 C5 C13 . . 122.33(12) ?
    C7 C6 C5 . . 121.48(13) ?
    C7 C6 H6A . . 119.3 ?
    C5 C6 H6A . . 119.3 ?
    C6 C7 C8 . . 119.80(12) ?
    C6 C7 H7A . . 120.1 ?
    C8 C7 H7A . . 120.1 ?
    C7 C8 C9 . . 121.22(13) ?
    C7 C8 H8A . . 119.4 ?
    C9 C8 H8A . . 119.4 ?
    C8 C9 C4 . . 118.13(12) ?
    C8 C9 C10 . . 119.64(12) ?
    C4 C9 C10 . . 122.22(11) ?
    C9 C10 C11 . . 110.78(11) ?
    C9 C10 C12 . . 111.37(12) ?
    C11 C10 C12 . . 111.15(12) ?
    C9 C10 H10A . . 107.8 ?
    C11 C10 H10A . . 107.8 ?
    C12 C10 H10A . . 107.8 ?
    C10 C11 H11A . . 109.5 ?
    C10 C11 H11B . . 109.5 ?
    H11A C11 H11B . . 109.5 ?
    C10 C11 H11C . . 109.5 ?
    H11A C11 H11C . . 109.5 ?
    H11B C11 H11C . . 109.5 ?
    C10 C12 H12A . . 109.5 ?
    C10 C12 H12B . . 109.5 ?
    H12A C12 H12B . . 109.5 ?
    C10 C12 H12C . . 109.5 ?
    H12A C12 H12C . . 109.5 ?
    H12B C12 H12C . . 109.5 ?
    C5 C13 C14 . . 110.94(12) ?
    C5 C13 C15 . . 111.32(12) ?
    C14 C13 C15 . . 110.57(13) ?
    C5 C13 H13A . . 108.0 ?
    C14 C13 H13A . . 108.0 ?
    C15 C13 H13A . . 108.0 ?
    C13 C14 H14A . . 109.5 ?
    C13 C14 H14B . . 109.5 ?
    H14A C14 H14B . . 109.5 ?
    C13 C14 H14C . . 109.5 ?
    H14A C14 H14C . . 109.5 ?
    H14B C14 H14C . . 109.5 ?
    C13 C15 H15A . . 109.5 ?
    C13 C15 H15B . . 109.5 ?
    H15A C15 H15B . . 109.5 ?
    C13 C15 H15C . . 109.5 ?
    H15A C15 H15C . . 109.5 ?
    H15B C15 H15C . . 109.5 ?
    C17 C16 C21 . . 121.95(12) ?
    C17 C16 N1 . . 118.22(11) ?
    C21 C16 N1 . . 119.78(11) ?
    C18 C17 C16 . . 117.89(13) ?
    C18 C17 C25B . . 117.6(4) ?
    C16 C17 C25B . . 124.2(4) ?
    C18 C17 C25A . . 123.3(6) ?
    C16 C17 C25A . . 118.6(6) ?
    C19 C18 C17 . . 121.12(13) ?
    C19 C18 H18A . . 119.4 ?
    C17 C18 H18A . . 119.4 ?
    C18 C19 C20 . . 120.34(13) ?
    C18 C19 H19A . . 119.8 ?
    C20 C19 H19A . . 119.8 ?
    C19 C20 C21 . . 121.30(14) ?
    C19 C20 H20A . . 119.3 ?
    C21 C20 H20A . . 119.3 ?
    C20 C21 C16 . . 117.39(13) ?
    C20 C21 C22B . . 118.6(4) ?
    C16 C21 C22B . . 124.0(4) ?
    C20 C21 C22A . . 123.5(12) ?
    C16 C21 C22A . . 118.7(11) ?
    C21 C22B C23B . . 111.1(7) ?
    C21 C22B C24B . . 115.2(6) ?
    C23B C22B C24B . . 111.4(8) ?
    C21 C22B H22A . . 106.2 ?
    C23B C22B H22A . . 106.2 ?
    C24B C22B H22A . . 106.2 ?
    C22B C23B H23A . . 109.5 ?
    C22B C23B H23B . . 109.5 ?
    H23A C23B H23B . . 109.5 ?
    C22B C23B H23C . . 109.5 ?
    H23A C23B H23C . . 109.5 ?
    H23B C23B H23C . . 109.5 ?
    C22B C24B H24A . . 109.5 ?
    C22B C24B H24B . . 109.5 ?
    H24A C24B H24B . . 109.5 ?
    C22B C24B H24C . . 109.5 ?
    H24A C24B H24C . . 109.5 ?
    H24B C24B H24C . . 109.5 ?
    C24A C22A C21 . . 105.2(18) ?
    C24A C22A C23A . . 106(2) ?
    C21 C22A C23A . . 107(2) ?
    C24A C22A H22B . . 112.9 ?
    C21 C22A H22B . . 112.9 ?
    C23A C22A H22B . . 112.9 ?
    C22A C23A H23D . . 109.5 ?
    C22A C23A H23E . . 109.5 ?
    H23D C23A H23E . . 109.5 ?
    C22A C23A H23F . . 109.5 ?
    H23D C23A H23F . . 109.5 ?
    H23E C23A H23F . . 109.5 ?
    C22A C24A H24D . . 109.5 ?
    C22A C24A H24E . . 109.5 ?
    H24D C24A H24E . . 109.5 ?
    C22A C24A H24F . . 109.5 ?
    H24D C24A H24F . . 109.5 ?
    H24E C24A H24F . . 109.5 ?
    C26B C25B C17 . . 111.3(7) ?
    C26B C25B C27B . . 109.5(7) ?
    C17 C25B C27B . . 113.7(6) ?
    C26B C25B H25A . . 107.4 ?
    C17 C25B H25A . . 107.4 ?
    C27B C25B H25A . . 107.4 ?
    C25B C26B H26A . . 109.5 ?
    C25B C26B H26B . . 109.5 ?
    H26A C26B H26B . . 109.5 ?
    C25B C26B H26C . . 109.5 ?
    H26A C26B H26C . . 109.5 ?
    H26B C26B H26C . . 109.5 ?
    C25B C27B H27A . . 109.5 ?
    C25B C27B H27B . . 109.5 ?
    H27A C27B H27B . . 109.5 ?
    C25B C27B H27C . . 109.5 ?
    H27A C27B H27C . . 109.5 ?
    H27B C27B H27C . . 109.5 ?
    C27A C25A C17 . . 106.4(9) ?
    C27A C25A C26A . . 112.5(11) ?
    C17 C25A C26A . . 112.7(12) ?
    C27A C25A H25B . . 108.4 ?
    C17 C25A H25B . . 108.4 ?
    C26A C25A H25B . . 108.4 ?
    C25A C26A H26D . . 109.5 ?
    C25A C26A H26E . . 109.5 ?
    H26D C26A H26E . . 109.5 ?
    C25A C26A H26F . . 109.5 ?
    H26D C26A H26F . . 109.5 ?
    H26E C26A H26F . . 109.5 ?
    C25A C27A H27D . . 109.5 ?
    C25A C27A H27E . . 109.5 ?
    H27D C27A H27E . . 109.5 ?
    C25A C27A H27F . . 109.5 ?
    H27D C27A H27F . . 109.5 ?
    H27E C27A H27F . . 109.5 ?
data_global
_journal_date_recd_electronic     2010-07-20
_journal_date_accepted     2010-07-27
_journal_name_full     'Acta Crystallographica, Section E'
_journal_year     2010
_journal_volume     66
_journal_issue      9
_journal_page_first     o2194
_journal_page_last     o2194
_journal_paper_category     QO
_journal_coeditor_code     HB5563
_publ_contact_author_name     'Jason D. Masuda'
_publ_contact_author_address
;
Department of Chemistry
Saint Mary's Univeristy
923 Robie Street
Halifax, NS, B3H 3C3
Canada
;
_publ_contact_author_email     jason.masuda@smu.ca
_publ_contact_author_fax     '902-496-8104'
_publ_contact_author_phone     '902-420-5077'
_publ_section_title
;
1,3-Bis(2,6-diisopropylphenyl)imidazolidin-2-ylidene
;
loop_
    _publ_author_name
    _publ_author_address
    'Giffin, Nick A.'
;
The Maritime Centre for Green Chemistry (MCGC)
Department of Chemistry
Saint Mary's University
923 Robie Street
Halifax, NS B3H 3C3
Canada
;
    'Hendsbee, Arthur D.'
;
The Maritime Centre for Green Chemistry (MCGC)
Department of Chemistry
Saint Mary's University
923 Robie Street
Halifax, NS B3H 3C3
Canada
;
    'Masuda, Jason D.'
;
The Maritime Centre for Green Chemistry (MCGC)
Department of Chemistry
Saint Mary's University
923 Robie Street
Halifax, NS B3H 3C3
Canada
;
