# Supplementary material for: 1,3-Bis(2,6-diisopropyl­phen­yl)imidazolidin-2-yl­idene
Source: Acta Crystallogr Sect E Struct Rep Online. 2010 Aug 4;66(Pt 9):o2194. doi: 10.1107/S1600536810029922 (PMC3007848; doi:10.1107/S1600536810029922)
Supplement: Supplementary file 2 [file e-66-o2194-Isup2.hkl]

# 
# h,k,l, Fc-squared, Fo-squared, sigma(Fo-squared) and status flag 
# 
data_I
_shelx_title ' NG036_0ma in P2(1)/c' 
_shelx_refln_list_code          4 
_shelx_F_calc_maximum      177.92 
_exptl_crystal_F_000       856.00 
_reflns_d_resolution_high  0.8410 
 
loop_ 
 _symmetry_equiv_pos_as_xyz 
 'x, y, z' 
 '-x, y+1/2, -z+1/2' 
 '-x, -y, -z' 
 'x, -y-1/2, z-1/2' 
 
_cell_length_a    20.8354 
_cell_length_b     5.9215 
_cell_length_c    19.6938 
_cell_angle_alpha  90.000 
_cell_angle_beta   93.090 
_cell_angle_gamma  90.000 
 
_shelx_F_squared_multiplier     1.000 
 
loop_ 
 _refln_index_h 
 _refln_index_k 
 _refln_index_l 
 _refln_F_squared_calc 
 _refln_F_squared_meas 
 _refln_F_squared_sigma 
 _refln_observed_status 
   3   0   0      211.42      188.66      3.56 o 
   4   0   0    21237.36    20922.28    191.98 o 
   5   0   0      151.02      152.14      6.28 o 
   6   0   0        7.98        8.21      1.53 o 
   7   0   0     1594.24     1376.02     13.22 o 
   8   0   0     1566.60     1565.75     18.77 o 
   9   0   0     1273.03     1345.49     13.66 o 
  10   0   0      491.13      480.24      7.52 o 
  11   0   0      106.30      161.93      5.94 o 
  12   0   0     2056.08     2144.55     26.29 o 
  13   0   0      176.24      187.92     12.25 o 
  14   0   0      773.26      803.90     14.34 o 
  15   0   0       20.38       32.31      4.23 o 
  16   0   0      217.54      223.87      8.16 o 
  17   0   0        0.23        2.89      3.65 o 
  18   0   0       63.97       60.48      5.76 o 
  19   0   0       13.53       10.30      5.51 o 
  20   0   0      613.46      584.83     14.41 o 
  21   0   0      806.88      839.13     17.85 o 
  22   0   0      164.10      213.07     11.44 o 
  23   0   0       13.36       17.04      7.14 o 
  24   0   0        4.37       -1.10      9.96 o 
   1   1   0     7395.11     7221.07     42.68 o 
   2   1   0     1653.91     1550.24     10.47 o 
   3   1   0     1660.23     1628.77     10.40 o 
   4   1   0      951.95      943.76      7.34 o 
   5   1   0     1616.43     1596.10     11.14 o 
   6   1   0     2906.18     2753.23     18.03 o 
   7   1   0     3610.03     3614.82     22.55 o 
   8   1   0      134.71      149.02      2.62 o 
   9   1   0       36.90       41.55      1.73 o 
  10   1   0      209.13      233.57      4.90 o 
  11   1   0        4.45       11.05      1.66 o 
  12   1   0      313.48      352.35      5.29 o 
  13   1   0       68.63       82.01      4.30 o 
  14   1   0      141.66      126.08      4.38 o 
  15   1   0        1.65        1.05      1.91 o 
  16   1   0       41.09       39.23      3.20 o 
  17   1   0      165.27      159.97      5.25 o 
  18   1   0        3.69        5.80      2.51 o 
  19   1   0       12.80        8.56      2.74 o 
  20   1   0       66.26       60.74      4.95 o 
  21   1   0      246.40      234.37      7.95 o 
  22   1   0       45.03       47.94      4.68 o 
  23   1   0       21.96       36.50      5.42 o 
  24   1   0       45.39       43.02      5.65 o 
   0   2   0       39.44       28.64      2.01 o 
   1   2   0      247.41      234.04      3.79 o 
   2   2   0      235.62      256.22      4.17 o 
   3   2   0     6149.63     6162.55     38.00 o 
   4   2   0     1504.22     1480.75     11.32 o 
   5   2   0      123.09      130.16      2.88 o 
   6   2   0        0.54        0.13      1.23 o 
   7   2   0      816.50      867.21      7.70 o 
   8   2   0     2926.46     3067.41     20.13 o 
   9   2   0      358.34      374.93      4.94 o 
  10   2   0      142.96      124.57      3.25 o 
  11   2   0       35.73       27.32      2.03 o 
  12   2   0      680.56      689.30      8.41 o 
  13   2   0       55.81       54.39      3.12 o 
  14   2   0      393.16      387.41      6.55 o 
  15   2   0       64.84       71.62      4.16 o 
  16   2   0       59.78       63.22      4.07 o 
  17   2   0      235.85      234.55      7.70 o 
  18   2   0       99.64      106.86      6.19 o 
  19   2   0       75.90       58.69      5.31 o 
  20   2   0        5.92        3.38      3.82 o 
  21   2   0        0.88       -5.16      3.71 o 
  22   2   0       15.20        9.32      4.35 o 
  23   2   0       41.95       39.06      6.72 o 
   1   3   0       51.23       52.17      2.91 o 
   2   3   0      868.96      948.07      9.25 o 
   3   3   0        4.06        4.79      1.66 o 
   4   3   0        0.42        2.43      1.77 o 
   5   3   0       50.65       51.07      2.46 o 
   6   3   0      237.21      271.09      6.96 o 
   7   3   0      330.60      354.96      5.00 o 
   8   3   0      229.27      223.97      4.16 o 
   9   3   0       40.75       42.41      2.50 o 
  10   3   0        3.90        3.83      1.87 o 
  11   3   0       11.45       16.77      2.00 o 
  12   3   0        3.40        0.82      2.04 o 
  13   3   0      733.96      743.96      9.54 o 
  14   3   0      438.98      427.76      8.66 o 
  15   3   0      249.72      257.18     12.90 o 
  16   3   0       66.50       62.95      8.14 o 
  17   3   0       89.75       94.29      6.85 o 
  18   3   0       40.66       46.18      5.55 o 
  19   3   0       20.70       20.97      5.18 o 
  20   3   0       22.27       27.56      6.68 o 
  21   3   0        0.44        3.76      4.52 o 
  22   3   0       19.39       29.87      5.77 o 
   0   4   0       66.04       78.64      7.53 o 
   1   4   0       34.01       37.69      3.19 o 
   2   4   0      207.89      210.30      5.70 o 
   3   4   0      415.64      436.80     10.01 o 
   4   4   0       20.18       26.12      3.04 o 
   5   4   0      339.00      350.27      6.99 o 
   6   4   0       67.00       83.10      3.70 o 
   7   4   0      235.15      241.43      5.39 o 
   8   4   0      432.12      409.97      8.87 o 
   9   4   0        0.77        0.38      2.10 o 
  10   4   0        1.14        0.99      2.15 o 
  11   4   0       23.26       20.72      3.69 o 
  12   4   0       31.89       36.41      4.01 o 
  13   4   0       75.19       74.07      5.34 o 
  14   4   0      531.24      517.89     13.75 o 
  15   4   0       29.23       30.03      4.35 o 
  16   4   0       31.12       29.08      4.96 o 
  17   4   0       77.02       86.02      7.25 o 
  18   4   0        0.69        9.36      4.50 o 
  19   4   0       27.85       13.42      5.39 o 
  20   4   0       69.10       67.77      9.82 o 
   1   5   0      155.77      165.06      5.93 o 
   2   5   0       61.94       61.55      4.37 o 
   3   5   0      935.45      950.00     13.12 o 
   4   5   0      379.04      390.38      8.34 o 
   5   5   0      169.50      161.98      5.83 o 
   6   5   0      173.23      172.29      6.05 o 
   7   5   0       21.84       19.21      3.32 o 
   8   5   0        9.37       11.42      3.51 o 
   9   5   0      416.05      395.30     14.19 o 
  10   5   0        7.73        8.23      3.57 o 
  11   5   0       88.12       90.37     10.48 o 
  12   5   0       14.39       15.28      4.54 o 
  13   5   0        8.24        9.49      4.49 o 
  14   5   0        4.03       -0.28      4.34 o 
  15   5   0      115.61      115.83      7.97 o 
  16   5   0       37.14       33.16      7.20 o 
  17   5   0       18.73       20.26      7.02 o 
   0   6   0      177.09      208.75     15.19 o 
   1   6   0       26.60       27.49      4.06 o 
   2   6   0       13.89       14.91      4.32 o 
   3   6   0        0.01        0.29      3.23 o 
   4   6   0       11.47       14.04      5.79 o 
   5   6   0       67.35       63.18      5.45 o 
   6   6   0      245.97      233.82      8.36 o 
   7   6   0       21.74       26.18      4.50 o 
   8   6   0       13.41       14.95      6.96 o 
   9   6   0        5.71        2.82      3.85 o 
  10   6   0        3.21        1.10      4.36 o 
  11   6   0        5.29        5.91      4.53 o 
  12   6   0        0.60       -0.55      4.95 o 
   1   7   0       17.84       20.04      4.87 o 
   2   7   0        3.49        7.88      4.19 o 
 -24   1   1      148.17      136.47      8.10 o 
 -23   1   1      225.74      239.67      9.08 o 
 -22   1   1       47.27       48.03      5.26 o 
 -21   1   1        2.56       -3.59      3.91 o 
 -20   1   1       92.36       88.26      6.32 o 
 -19   1   1      325.99      332.89      9.38 o 
 -18   1   1      810.45      813.92     10.82 o 
 -17   1   1        6.65        3.89      2.26 o 
 -16   1   1      130.17      130.32      5.20 o 
 -15   1   1       39.86       47.29      3.25 o 
 -14   1   1        6.51        7.28      2.03 o 
 -13   1   1       84.97       95.41      4.08 o 
 -12   1   1       23.26       22.36      1.92 o 
 -11   1   1       38.16       50.89      2.00 o 
 -10   1   1      801.51      746.89      6.68 o 
  -9   1   1      891.54      890.91      7.06 o 
  -8   1   1      113.28       95.33      3.55 o 
  -7   1   1      256.00      266.20      3.46 o 
  -6   1   1      276.51      314.56      3.70 o 
  -5   1   1       32.19       40.39      1.74 o 
  -4   1   1    10127.88    10016.62     58.97 o 
  -3   1   1     1222.59     1180.94      8.03 o 
  -2   1   1    18508.43    18861.12    102.26 o 
  -1   1   1      650.90      565.94      5.59 o 
   0   1   1       70.31       76.35      1.92 o 
   1   1   1     4661.58     4634.57     26.19 o 
   2   1   1    27645.29    27727.83    236.26 o 
   3   1   1     4345.65     3967.09     30.07 o 
   4   1   1     2358.14     2165.97     15.45 o 
   5   1   1     2751.13     2653.39     16.26 o 
   6   1   1     1337.45     1312.27      9.24 o 
   7   1   1      117.70       99.79      2.23 o 
   8   1   1       71.78       68.54      2.30 o 
   9   1   1      666.64      718.20      7.33 o 
  10   1   1     1529.89     1605.24     12.98 o 
  11   1   1      227.42      246.61      5.25 o 
  12   1   1       27.45       17.03      1.87 o 
  13   1   1      934.10      955.63      9.67 o 
  14   1   1       66.35       68.19      3.95 o 
  15   1   1        2.01        1.94      2.02 o 
  16   1   1      107.56       97.37      4.36 o 
  17   1   1       73.13       77.86      6.30 o 
  18   1   1       28.46       20.58      3.06 o 
  19   1   1      107.17      113.80      7.01 o 
  20   1   1        4.76        1.63      3.06 o 
  21   1   1        1.53        5.96      3.22 o 
  22   1   1        0.01       -1.52      3.17 o 
  23   1   1       26.43       25.87      4.44 o 
  24   1   1      164.53      177.74      7.45 o 
 -23   2   1      280.34      307.76     10.46 o 
 -22   2   1        0.05        0.37      3.76 o 
 -21   2   1        2.00       -3.46      3.56 o 
 -20   2   1       12.18        8.09      3.80 o 
 -19   2   1       40.44       42.64      4.92 o 
 -18   2   1      239.76      243.90      8.70 o 
 -17   2   1      610.15      588.22     11.74 o 
 -16   2   1     1215.08     1233.51     16.90 o 
 -15   2   1        4.04        2.09      2.38 o 
 -14   2   1       65.87       69.23      3.95 o 
 -13   2   1      168.12      171.75      4.44 o 
 -12   2   1       83.70       92.02      4.28 o 
 -11   2   1       67.82       74.05      3.30 o 
 -10   2   1        0.26        2.37      2.03 o 
  -9   2   1        6.49        6.11      1.43 o 
  -8   2   1       35.90       44.88      3.27 o 
  -7   2   1      210.94      184.06      3.43 o 
  -6   2   1      845.88      771.91      6.97 o 
  -5   2   1     1345.41     1338.15     10.01 o 
  -4   2   1      129.76      123.14      2.82 o 
  -3   2   1     4339.12     4257.39     27.08 o 
  -2   2   1      912.88      839.76      7.70 o 
  -1   2   1      174.74      178.50      3.37 o 
   0   2   1     1363.57     1365.01     10.61 o 
   1   2   1      625.40      609.18      5.90 o 
   2   2   1     1696.24     1636.23     12.42 o 
   3   2   1        3.41        1.15      1.15 o 
   4   2   1        4.87        6.02      1.28 o 
   5   2   1      317.81      301.68      4.82 o 
   6   2   1      363.33      351.01      4.49 o 
   7   2   1      976.20      947.83      8.24 o 
   8   2   1      740.15      820.01      7.71 o 
   9   2   1      457.97      457.03      5.52 o 
  10   2   1     1334.88     1315.99     10.82 o 
  11   2   1      440.07      438.00      5.55 o 
  12   2   1      178.64      208.64      4.73 o 
  13   2   1      379.34      367.82      6.25 o 
  14   2   1      201.63      185.59      4.86 o 
  15   2   1      314.57      295.79      6.92 o 
  16   2   1        5.49        4.88      2.51 o 
  17   2   1       68.39       73.27      4.52 o 
  18   2   1        0.21        0.86      3.23 o 
  19   2   1       91.87       91.50      7.17 o 
  20   2   1        2.86        0.53      4.33 o 
  21   2   1        0.22        0.04      3.76 o 
  22   2   1      139.82      133.72      8.81 o 
  23   2   1        2.28        0.99      4.15 o 
 -22   3   1        8.30       13.98      5.06 o 
 -21   3   1        0.10       -2.37      7.47 o 
 -20   3   1        1.67        2.94      4.48 o 
 -19   3   1       70.18       73.65      6.73 o 
 -18   3   1        3.91        9.34      4.16 o 
 -17   3   1       42.84       49.53      5.74 o 
 -16   3   1        1.29       -2.30      3.65 o 
 -15   3   1     1230.80     1196.83     16.38 o 
 -14   3   1      218.50      222.34      7.01 o 
 -13   3   1      451.84      429.54      7.98 o 
 -12   3   1      135.47      142.17      4.98 o 
 -11   3   1        2.67        0.21      1.67 o 
 -10   3   1       17.13       18.73      2.01 o 
  -9   3   1        3.15        1.20      1.53 o 
  -8   3   1       25.24       29.71      2.09 o 
  -7   3   1        7.90        6.75      1.48 o 
  -6   3   1     2287.85     2327.08     16.47 o 
  -5   3   1      544.68      509.26      6.29 o 
  -4   3   1      957.45     1040.74     10.12 o 
  -3   3   1       85.88       96.36      3.29 o 
  -2   3   1       11.39        8.00      1.67 o 
  -1   3   1      885.86      877.72      8.27 o 
   0   3   1      543.62      572.02      6.52 o 
   1   3   1     1286.15     1191.33      9.66 o 
   2   3   1        8.08       12.95      2.17 o 
   3   3   1      380.52      412.07      5.85 o 
   4   3   1      467.62      517.88      5.74 o 
   5   3   1     3560.46     3800.66     24.51 o 
   6   3   1     2086.04     2302.96     16.50 o 
   7   3   1      110.37      120.20      3.26 o 
   8   3   1        4.36        9.23      1.72 o 
   9   3   1      210.22      212.90      4.23 o 
  10   3   1      556.65      552.36      6.86 o 
  11   3   1       90.79      106.73      3.81 o 
  12   3   1      249.90      256.99      6.03 o 
  13   3   1      190.28      193.30      5.14 o 
  14   3   1      953.86      900.12     10.89 o 
  15   3   1       90.03       88.67      5.69 o 
  16   3   1      924.52      906.67     20.88 o 
  17   3   1        0.26        0.16      4.73 o 
  18   3   1        7.24        3.88      4.14 o 
  19   3   1       42.50       47.27      5.86 o 
  20   3   1       11.20        8.54      4.62 o 
  21   3   1        0.02       -1.96      4.31 o 
  22   3   1        3.68        9.00      4.91 o 
 -20   4   1        8.65       14.18      5.24 o 
 -19   4   1        1.64       -1.34      4.09 o 
 -18   4   1       50.22       41.46      5.82 o 
 -17   4   1       27.26       28.30      6.01 o 
 -16   4   1       69.43       62.41      6.27 o 
 -15   4   1       45.11       42.52      4.76 o 
 -14   4   1      118.36      114.35      6.09 o 
 -13   4   1       12.50       11.34      3.57 o 
 -12   4   1        9.31        8.83      3.53 o 
 -11   4   1       53.06       58.83      3.92 o 
 -10   4   1        2.62       -2.04      2.39 o 
  -9   4   1       39.94       36.66      3.32 o 
  -8   4   1        8.78       10.11      2.21 o 
  -7   4   1      134.77      129.09      4.30 o 
  -6   4   1      497.65      474.68      7.20 o 
  -5   4   1      375.66      397.25      7.40 o 
  -4   4   1        9.79        5.32      2.40 o 
  -3   4   1      449.03      457.48      7.97 o 
  -2   4   1        0.26        2.96      2.26 o 
  -1   4   1      112.28      102.72      4.47 o 
   0   4   1      425.50      430.80      7.62 o 
   1   4   1        0.25       -0.43      1.96 o 
   2   4   1       67.44       84.45      4.24 o 
   3   4   1      193.66      210.92      8.22 o 
   4   4   1      402.93      415.94      8.54 o 
   5   4   1       80.18       88.17      4.31 o 
   6   4   1       54.78       48.12      3.59 o 
   7   4   1       59.02       54.08      3.29 o 
   8   4   1       34.61       30.33      2.81 o 
   9   4   1      290.59      290.63      5.98 o 
  10   4   1      372.24      347.70      6.52 o 
  11   4   1       34.35       36.67      3.58 o 
  12   4   1       46.15       56.60      4.65 o 
  13   4   1      241.45      222.56      7.45 o 
  14   4   1        2.01       -0.02      4.04 o 
  15   4   1      358.40      372.36     11.61 o 
  16   4   1        2.77        0.40      3.96 o 
  17   4   1       34.92       34.66      5.66 o 
  18   4   1        7.83        2.77      4.47 o 
  19   4   1        0.12       -4.46      4.21 o 
  20   4   1        0.01        6.31      4.87 o 
 -17   5   1       64.18       59.92     12.97 o 
 -16   5   1        5.46        5.12      5.76 o 
 -15   5   1       15.88       16.36      5.05 o 
 -14   5   1       12.35       16.56      4.84 o 
 -13   5   1       11.56        7.70      4.47 o 
 -12   5   1       13.62       17.06      4.56 o 
 -11   5   1      118.14      105.17     10.35 o 
 -10   5   1      134.29      134.15      9.06 o 
  -9   5   1       69.74       82.57      5.27 o 
  -8   5   1       27.90       27.91      4.38 o 
  -7   5   1       74.75       73.81      5.23 o 
  -6   5   1      121.91      103.50      5.68 o 
  -5   5   1       90.08       74.67      4.67 o 
  -4   5   1       19.90       14.83      3.27 o 
  -3   5   1      233.45      199.53      6.41 o 
  -2   5   1       67.68       78.03      4.69 o 
  -1   5   1        0.23        0.65      2.65 o 
   0   5   1       26.84       29.70      3.30 o 
   1   5   1      166.25      132.63      5.59 o 
   2   5   1      389.23      409.96      8.62 o 
   3   5   1       75.52       79.09      4.80 o 
   4   5   1      173.17      185.39      6.51 o 
   5   5   1       25.10       20.36      3.35 o 
   6   5   1      150.18      141.81      5.79 o 
   7   5   1       40.60       42.93      3.96 o 
   8   5   1       65.72       64.76      5.07 o 
   9   5   1      105.52       99.68      5.85 o 
  10   5   1       25.60       21.28      3.89 o 
  11   5   1       15.19       17.55      4.51 o 
  12   5   1        0.13        0.95      4.16 o 
  13   5   1       77.25       83.89      7.83 o 
  14   5   1       19.70        9.24      4.57 o 
  15   5   1       17.06       20.15      5.15 o 
  16   5   1        6.99       17.76      8.88 o 
  17   5   1       26.46       23.99     12.25 o 
 -12   6   1       18.72       20.11      5.41 o 
 -11   6   1       26.77       22.89      5.46 o 
 -10   6   1        7.94        2.74      4.82 o 
  -9   6   1      113.51      127.86      9.39 o 
  -8   6   1        1.39        8.79      3.92 o 
  -7   6   1       92.23       97.98      6.24 o 
  -6   6   1       61.17       56.09      5.30 o 
  -5   6   1        6.43       -1.24      3.49 o 
  -4   6   1       91.15      107.32      7.10 o 
  -3   6   1        1.19        2.69      3.53 o 
  -2   6   1       37.12       33.34      4.21 o 
  -1   6   1      145.15      139.14      6.37 o 
   0   6   1       11.40       19.91      3.88 o 
   1   6   1        8.66        8.53      3.51 o 
   2   6   1       81.25       70.20      5.03 o 
   3   6   1      128.21      133.67      6.60 o 
   4   6   1        2.09        0.69      3.20 o 
   5   6   1        0.48        3.21      3.62 o 
   6   6   1       14.89        8.46      3.80 o 
   7   6   1        3.93       -1.58      3.33 o 
   8   6   1        0.26       -1.50      3.49 o 
   9   6   1       30.87       34.72      4.79 o 
  10   6   1        7.38        6.62      4.67 o 
  11   6   1       11.72        8.12      4.99 o 
  12   6   1        0.02        1.97      4.92 o 
  -2   7   1        1.81        3.50      6.88 o 
  -1   7   1       13.98       10.16      4.45 o 
   0   7   1       43.29       43.32      5.40 o 
   1   7   1        1.99       -1.44      4.42 o 
   2   7   1       14.69       13.14      4.42 o 
 -24   0   2        2.05       -2.01      9.65 o 
 -23   0   2      108.23      166.79     18.38 o 
 -22   0   2      872.18      896.97     25.57 o 
 -21   0   2     1507.77     1485.76     32.84 o 
 -20   0   2        7.68        9.18      4.20 o 
 -19   0   2      653.98      674.05     14.79 o 
 -18   0   2      726.32      760.02     32.18 o 
 -17   0   2      136.07      170.70     13.13 o 
 -16   0   2      409.34      388.68     12.66 o 
 -15   0   2      277.67      257.69      8.20 o 
 -14   0   2      316.68      344.73      9.01 o 
 -13   0   2      129.43      117.28      4.14 o 
 -12   0   2      478.16      505.65      7.84 o 
 -11   0   2      877.95      869.46     10.75 o 
 -10   0   2      725.57      683.49      9.04 o 
  -9   0   2      425.02      420.50      8.91 o 
  -8   0   2        5.84        4.22      1.64 o 
  -7   0   2       15.78       11.93      1.68 o 
  -6   0   2     1903.60     1838.74     16.83 o 
  -5   0   2    24845.06    25352.09    412.72 o 
  -4   0   2      870.77      836.90      8.82 o 
  -3   0   2       56.10       57.31      5.20 o 
  -2   0   2     2932.41     2902.07     23.54 o 
  -1   0   2    31654.15    35531.70    722.95 o 
   0   0   2     9744.73     9868.23    150.31 o 
   1   0   2     7201.05     7203.10    101.83 o 
   2   0   2        4.22       -1.43      0.95 o 
   3   0   2    14268.48    13952.17    107.19 o 
   4   0   2     1449.24     1441.73     15.95 o 
   5   0   2     1055.42      967.12     13.48 o 
   6   0   2     1278.13     1156.19     11.40 o 
   7   0   2       11.69        7.39      1.40 o 
   8   0   2       19.99       24.91      3.58 o 
   9   0   2    10615.91    10704.23    128.98 o 
  10   0   2     2973.93     2995.78     32.99 o 
  11   0   2      405.54      510.40     19.85 o 
  12   0   2      723.16      812.20     13.85 o 
  13   0   2       18.91       29.63      3.53 o 
  14   0   2      268.12      282.13      8.56 o 
  15   0   2     1653.40     1684.96     25.08 o 
  16   0   2      161.95      179.27      7.48 o 
  17   0   2        8.85       19.43      4.04 o 
  18   0   2      444.68      380.02     11.31 o 
  19   0   2       27.63       18.69      4.55 o 
  20   0   2      229.09      197.64      8.92 o 
  21   0   2      161.12      151.56      8.86 o 
  22   0   2       32.84       40.64      5.83 o 
  23   0   2        4.94        4.04      5.33 o 
  24   0   2       13.20        7.00      4.83 o 
 -24   1   2       27.06       22.62      5.62 o 
 -23   1   2        5.54        4.46      4.21 o 
 -22   1   2       47.17       42.39      4.99 o 
 -21   1   2        0.25        5.34      3.79 o 
 -20   1   2       33.47       53.62      5.32 o 
 -19   1   2        1.91        0.95      3.35 o 
 -18   1   2      392.35      391.98     10.67 o 
 -17   1   2      345.64      338.15      7.48 o 
 -16   1   2        1.83        2.82      2.28 o 
 -15   1   2      272.98      242.09      5.98 o 
 -14   1   2      444.93      457.09      9.11 o 
 -13   1   2       72.67       79.65      3.23 o 
 -12   1   2     1459.33     1573.11     12.16 o 
 -11   1   2      580.71      573.96      6.01 o 
 -10   1   2      509.05      506.10      5.48 o 
  -9   1   2       25.97       41.09      1.99 o 
  -8   1   2        3.49        0.67      1.53 o 
  -7   1   2        4.46        6.98      1.26 o 
  -6   1   2      235.08      222.91      3.29 o 
  -5   1   2     3802.48     3800.59     22.54 o 
  -4   1   2     7529.83     7277.88     43.62 o 
  -3   1   2     6566.26     6370.05     38.10 o 
  -2   1   2     3645.54     3537.68     20.58 o 
  -1   1   2       90.95       94.58      2.03 o 
   0   1   2     8595.10     8558.79     47.15 o 
   1   1   2     5055.70     4846.16     25.77 o 
   2   1   2       82.49       80.40      2.33 o 
   3   1   2     6718.28     6476.10     36.29 o 
   4   1   2     1216.72     1198.22      9.21 o 
   5   1   2     1930.34     1865.93     12.14 o 
   6   1   2     1544.38     1506.78     10.39 o 
   7   1   2     2952.31     2845.15     17.86 o 
   8   1   2        6.64        5.61      1.13 o 
   9   1   2       57.95       67.07      2.66 o 
  10   1   2       96.68      105.22      3.11 o 
  11   1   2     1175.60     1261.59     11.23 o 
  12   1   2       79.81       70.05      2.91 o 
  13   1   2       14.33       10.58      2.09 o 
  14   1   2        7.05        4.64      2.03 o 
  15   1   2      131.01      133.06      4.73 o 
  16   1   2        3.43        4.82      2.28 o 
  17   1   2      175.41      174.79      5.58 o 
  18   1   2      198.56      203.64      6.00 o 
  19   1   2      147.69      143.73      5.54 o 
  20   1   2      165.02      161.27      5.92 o 
  21   1   2       18.62       21.99      3.43 o 
  22   1   2       18.35       10.08      3.72 o 
  23   1   2        2.59        5.15      4.05 o 
  24   1   2       53.73       50.58      5.40 o 
 -23   2   2        0.76        2.14      4.47 o 
 -22   2   2      118.74      112.98      7.66 o 
 -21   2   2       20.74       22.15      4.76 o 
 -20   2   2        0.18        2.32      3.73 o 
 -19   2   2      179.08      175.44      7.60 o 
 -18   2   2        2.63        2.85      3.32 o 
 -17   2   2      162.05      160.92      6.93 o 
 -16   2   2      297.36      273.56      8.11 o 
 -15   2   2       32.75       32.88      3.83 o 
 -14   2   2       57.79       65.79      3.96 o 
 -13   2   2     2599.72     2602.07     20.65 o 
 -12   2   2      270.71      286.21      4.66 o 
 -11   2   2        6.57        7.70      1.56 o 
 -10   2   2       40.03       44.29      2.91 o 
  -9   2   2        2.42        0.16      1.27 o 
  -8   2   2      412.43      407.08      5.00 o 
  -7   2   2        3.94        2.64      1.29 o 
  -6   2   2      517.27      544.28      5.80 o 
  -5   2   2        0.35        2.05      1.23 o 
  -4   2   2     3357.72     3351.05     20.87 o 
  -3   2   2      186.96      156.62      2.76 o 
  -2   2   2      833.37      802.47      7.51 o 
  -1   2   2      239.44      224.53      4.05 o 
   0   2   2     3980.58     4039.03     25.04 o 
   1   2   2     2424.55     2440.47     15.66 o 
   2   2   2     1033.32     1092.42      9.61 o 
   3   2   2      443.96      437.86      5.28 o 
   4   2   2     1352.87     1367.08     10.23 o 
   5   2   2      326.41      332.23      4.38 o 
   6   2   2     3441.06     3452.76     22.54 o 
   7   2   2     2226.73     2410.91     16.45 o 
   8   2   2     1007.36     1064.44      8.61 o 
   9   2   2      102.31      122.96      2.94 o 
  10   2   2      568.92      620.89      6.54 o 
  11   2   2        0.16        0.05      1.33 o 
  12   2   2       60.78       60.24      3.13 o 
  13   2   2      181.14      188.52      4.59 o 
  14   2   2       55.35       60.57      3.72 o 
  15   2   2        1.31        2.42      2.26 o 
  16   2   2       59.24       51.17      3.52 o 
  17   2   2       14.23       13.85      2.64 o 
  18   2   2       26.57       22.99      3.08 o 
  19   2   2        8.13       14.48      3.38 o 
  20   2   2       57.58       54.93      5.50 o 
  21   2   2        1.79        2.51      3.84 o 
  22   2   2       20.88       27.19      5.38 o 
  23   2   2       11.59        7.21      4.32 o 
 -22   3   2       28.13       36.77      6.15 o 
 -21   3   2        3.09        7.07      4.53 o 
 -20   3   2        0.10       -5.94      4.08 o 
 -19   3   2       64.74       64.09      6.45 o 
 -18   3   2        0.02       -1.09      3.90 o 
 -17   3   2       20.80       18.09      4.98 o 
 -16   3   2      147.03      136.20      7.69 o 
 -15   3   2      224.34      236.50      7.47 o 
 -14   3   2        1.54       -1.00      3.71 o 
 -13   3   2       76.74       79.73      4.89 o 
 -12   3   2      144.98      139.53      4.95 o 
 -11   3   2       22.33       20.09      2.37 o 
 -10   3   2       17.61       17.51      1.98 o 
  -9   3   2        0.00        0.18      1.46 o 
  -8   3   2      167.64      165.77      3.67 o 
  -7   3   2       31.31       32.91      2.27 o 
  -6   3   2       79.50       83.06      3.05 o 
  -5   3   2     1076.95     1093.94      9.28 o 
  -4   3   2       21.99       21.49      2.10 o 
  -3   3   2      647.86      637.31      7.68 o 
  -2   3   2        1.08        2.25      1.81 o 
  -1   3   2      307.03      275.72      4.47 o 
   0   3   2       38.63       44.52      2.46 o 
   1   3   2      338.49      346.66      4.38 o 
   2   3   2        0.60        3.19      1.24 o 
   3   3   2      321.38      325.87      4.49 o 
   4   3   2       25.23       32.50      2.07 o 
   5   3   2      210.27      221.51      4.03 o 
   6   3   2      479.97      419.55      5.82 o 
   7   3   2      337.20      307.62      4.95 o 
   8   3   2     1323.23     1325.60     11.34 o 
   9   3   2      126.29      117.60      3.50 o 
  10   3   2        7.26        8.76      1.91 o 
  11   3   2      292.93      281.97      5.71 o 
  12   3   2       24.68       29.65      2.85 o 
  13   3   2       86.38       90.05      4.10 o 
  14   3   2        9.12        7.34      2.45 o 
  15   3   2       89.07      106.80      5.25 o 
  16   3   2      320.22      334.17     10.33 o 
  17   3   2        9.17        6.47      4.09 o 
  18   3   2        0.54        0.18      4.69 o 
  19   3   2       23.28       14.15      4.67 o 
  20   3   2        6.32        7.99      4.78 o 
  21   3   2       46.23       61.29      7.69 o 
  22   3   2       27.91       23.18      6.40 o 
 -20   4   2        1.98        2.18      4.97 o 
 -19   4   2       83.64       75.43      8.31 o 
 -18   4   2       19.88       16.07      5.06 o 
 -17   4   2        0.71        0.19      4.22 o 
 -16   4   2       34.72       32.90      6.63 o 
 -15   4   2       10.96       10.67      4.05 o 
 -14   4   2      123.77      125.92      6.22 o 
 -13   4   2       81.49       83.98      5.50 o 
 -12   4   2       31.65       34.28      4.05 o 
 -11   4   2       11.31       10.23      2.77 o 
 -10   4   2        1.00       -1.20      2.37 o 
  -9   4   2        1.24        0.99      2.36 o 
  -8   4   2        0.25       -0.68      2.29 o 
  -7   4   2       10.40       14.16      2.35 o 
  -6   4   2      391.61      404.55      6.72 o 
  -5   4   2       72.28       82.49      3.64 o 
  -4   4   2     1415.32     1378.59     14.91 o 
  -3   4   2       20.46       26.97      2.95 o 
  -2   4   2      240.08      229.00      5.86 o 
  -1   4   2      266.95      291.79      6.49 o 
   0   4   2      172.60      191.83      5.44 o 
   1   4   2       13.75       10.15      2.31 o 
   2   4   2       62.30       69.78      4.27 o 
   3   4   2      710.98      696.83      9.96 o 
   4   4   2      116.16      108.62      5.75 o 
   5   4   2      123.03      128.68      4.91 o 
   6   4   2       57.26       61.96      3.88 o 
   7   4   2      168.55      209.70      6.96 o 
   8   4   2      264.33      253.01      5.64 o 
   9   4   2      112.51       89.58      4.10 o 
  10   4   2        4.58       -0.83      2.69 o 
  11   4   2      305.34      323.54      9.07 o 
  12   4   2        3.98       -0.67      2.68 o 
  13   4   2      321.53      292.96      8.29 o 
  14   4   2      322.57      301.75      8.63 o 
  15   4   2      455.42      462.79     10.76 o 
  16   4   2      268.66      292.02     12.38 o 
  17   4   2      205.06      235.12      9.81 o 
  18   4   2       29.21       39.26      5.82 o 
  19   4   2        0.26        2.14      4.61 o 
  20   4   2       30.20       17.19      5.47 o 
 -17   5   2       23.33       19.25      8.89 o 
 -16   5   2        0.15        0.18      4.54 o 
 -15   5   2        1.87        3.22      4.54 o 
 -14   5   2        7.98       10.61      4.69 o 
 -13   5   2       34.32       48.94      5.84 o 
 -12   5   2       14.46       16.34      4.81 o 
 -11   5   2       29.08       29.84      5.48 o 
 -10   5   2       58.28       64.21      8.38 o 
  -9   5   2       86.03       87.00      5.47 o 
  -8   5   2       86.93       94.75      6.32 o 
  -7   5   2        0.69        3.25      3.08 o 
  -6   5   2        2.89        9.49      3.39 o 
  -5   5   2      154.49      147.22      8.29 o 
  -4   5   2       11.11       12.62      3.20 o 
  -3   5   2      202.15      204.26      6.31 o 
  -2   5   2       82.78       74.16      4.72 o 
  -1   5   2      115.20      112.88      5.19 o 
   0   5   2       10.72       12.08      2.89 o 
   1   5   2       26.14       23.60      3.44 o 
   2   5   2      725.35      742.43     11.79 o 
   3   5   2      153.86      154.82      5.82 o 
   4   5   2     1061.17     1000.10     13.55 o 
   5   5   2       23.78       23.38      3.46 o 
   6   5   2      179.01      169.34      6.07 o 
   7   5   2       80.78       92.71      6.10 o 
   8   5   2        3.31       -1.89      2.79 o 
   9   5   2      288.30      316.55      7.67 o 
  10   5   2       25.97       24.03      4.98 o 
  11   5   2      146.69      120.76      7.55 o 
  12   5   2      356.47      354.77     11.87 o 
  13   5   2      143.01      137.40      9.51 o 
  14   5   2       38.82       52.60      6.21 o 
  15   5   2      332.88      354.51     11.64 o 
  16   5   2      144.60      133.85     18.71 o 
  17   5   2       19.76       22.90     10.41 o 
 -12   6   2       63.98       69.75      7.38 o 
 -11   6   2        0.58       -5.92      7.43 o 
 -10   6   2        0.82       -4.11      4.06 o 
  -9   6   2       26.71       23.98      5.51 o 
  -8   6   2        5.45        0.71      3.75 o 
  -7   6   2        3.35        3.93      4.56 o 
  -6   6   2       76.30       80.88      5.88 o 
  -5   6   2        1.14       -1.79      3.48 o 
  -4   6   2        6.43        3.17      4.45 o 
  -3   6   2        9.91       11.75      3.89 o 
  -2   6   2       36.28       37.09      4.81 o 
  -1   6   2       21.83       33.50      4.17 o 
   0   6   2      354.85      364.70      9.07 o 
   1   6   2      175.87      182.84      6.88 o 
   2   6   2       39.53       40.06      4.10 o 
   3   6   2       49.63       47.83      4.63 o 
   4   6   2      193.19      186.45      6.87 o 
   5   6   2      261.64      251.06      7.88 o 
   6   6   2       62.90       70.65      5.68 o 
   7   6   2        2.20        1.14      4.42 o 
   8   6   2        0.19        2.21      3.72 o 
   9   6   2       14.50        8.13      4.03 o 
  10   6   2      104.67      108.84      7.78 o 
  11   6   2        2.00       -1.70      4.31 o 
  12   6   2        4.33       -1.55      4.55 o 
  -1   7   2       11.40       15.32      4.66 o 
   0   7   2        1.73       -0.82      4.06 o 
   1   7   2       45.64       48.33      8.20 o 
 -24   1   3       46.77       44.63      6.38 o 
 -23   1   3       62.17       69.07      6.85 o 
 -22   1   3       28.44       23.27      4.73 o 
 -21   1   3       27.55       23.59      4.61 o 
 -20   1   3      489.10      512.09     13.06 o 
 -19   1   3     1197.94     1161.88     17.44 o 
 -18   1   3       25.88       24.72      4.07 o 
 -17   1   3     1202.33     1163.63     16.55 o 
 -16   1   3      133.01      140.75      6.23 o 
 -15   1   3      252.86      253.61      7.49 o 
 -14   1   3      273.47      285.96      5.34 o 
 -13   1   3       16.59       11.80      1.85 o 
 -12   1   3      767.85      781.02      7.66 o 
 -11   1   3       16.86       13.75      1.50 o 
 -10   1   3       78.65       74.06      2.56 o 
  -9   1   3      274.67      291.01      4.02 o 
  -8   1   3      206.76      228.40      3.50 o 
  -7   1   3        2.33        2.16      1.10 o 
  -6   1   3      262.76      270.05      3.43 o 
  -5   1   3     1855.06     1870.33     14.27 o 
  -4   1   3     1042.23      974.77      8.05 o 
  -3   1   3     1882.26     1693.96     12.05 o 
  -2   1   3     1146.98     1027.85      7.90 o 
  -1   1   3     1569.09     1472.57     10.36 o 
   0   1   3    15356.52    14881.83     80.95 o 
   1   1   3     1206.00     1224.28      8.22 o 
   2   1   3     3582.34     3385.74     19.88 o 
   3   1   3       45.00       46.48      1.85 o 
   4   1   3      387.11      332.93      3.90 o 
   5   1   3       34.03       31.60      1.60 o 
   6   1   3     2207.89     2177.99     14.20 o 
   7   1   3      860.29      871.29      7.17 o 
   8   1   3       67.32       84.41      2.72 o 
   9   1   3      323.82      377.06      4.50 o 
  10   1   3       87.00       85.42      2.98 o 
  11   1   3      790.72      894.40      9.03 o 
  12   1   3      267.73      273.97      4.83 o 
  13   1   3       92.65      108.23      4.13 o 
  14   1   3       41.28       39.32      3.05 o 
  15   1   3       68.79       68.25      3.95 o 
  16   1   3       41.31       38.43      3.35 o 
  17   1   3       27.42       21.34      3.07 o 
  18   1   3       21.68       15.79      3.01 o 
  19   1   3      185.77      164.86      5.86 o 
  20   1   3       17.17       14.27      3.07 o 
  21   1   3        3.05        1.54      2.82 o 
  22   1   3      100.81      100.52      6.60 o 
  23   1   3        6.53       11.99      3.83 o 
  24   1   3        5.35        5.43      4.34 o 
 -23   2   3       43.52       49.19      5.85 o 
 -22   2   3       58.09       60.78      7.00 o 
 -21   2   3       49.35       52.29      5.57 o 
 -20   2   3       19.29       26.15      4.47 o 
 -19   2   3        0.01       -1.90      3.26 o 
 -18   2   3      327.67      312.56     13.33 o 
 -17   2   3      474.43      470.76     10.58 o 
 -16   2   3      519.07      492.03     15.83 o 
 -15   2   3       35.00       42.61      7.39 o 
 -14   2   3      433.40      413.64      8.66 o 
 -13   2   3        1.17       -0.03      2.17 o 
 -12   2   3       84.69       96.58      3.08 o 
 -11   2   3       47.97       48.41      2.36 o 
 -10   2   3      111.02      103.24      3.52 o 
  -9   2   3      186.83      192.07      3.57 o 
  -8   2   3      192.44      179.22      3.47 o 
  -7   2   3     4658.69     4920.49     29.91 o 
  -6   2   3      912.15      912.91      7.81 o 
  -5   2   3       66.73       70.45      2.40 o 
  -4   2   3        0.00       -1.44      1.16 o 
  -3   2   3      437.70      414.78      4.77 o 
  -2   2   3       72.03       61.31      2.18 o 
  -1   2   3      337.64      316.01      3.84 o 
   0   2   3      111.38      110.70      2.50 o 
   1   2   3     2158.37     2098.86     13.97 o 
   2   2   3      394.69      423.84      6.10 o 
   3   2   3        0.03       -0.07      1.22 o 
   4   2   3     3121.64     3161.98     20.11 o 
   5   2   3       74.26       77.81      2.44 o 
   6   2   3      976.70      951.14      8.10 o 
   7   2   3     2133.68     2164.97     15.01 o 
   8   2   3      913.60      925.78      8.24 o 
   9   2   3      523.34      508.97      5.83 o 
  10   2   3      149.10      144.67      4.42 o 
  11   2   3      189.70      179.71      4.24 o 
  12   2   3       93.73      108.41      3.67 o 
  13   2   3       39.25       41.68      2.80 o 
  14   2   3       24.17       18.97      2.66 o 
  15   2   3       21.58       16.67      2.77 o 
  16   2   3      124.09      122.09      5.01 o 
  17   2   3      125.39      121.48      5.10 o 
  18   2   3       48.68       42.92      3.92 o 
  19   2   3       55.07       53.73      4.26 o 
  20   2   3      210.50      230.81      7.97 o 
  21   2   3        1.14        9.63      3.39 o 
  22   2   3       25.24       32.85      4.96 o 
  23   2   3       26.34       26.03      5.00 o 
 -22   3   3       41.42       42.26      6.50 o 
 -21   3   3       27.78       30.44      6.06 o 
 -20   3   3       39.90       31.14      5.84 o 
 -19   3   3       25.31       27.83      5.34 o 
 -18   3   3        0.46        2.31      4.00 o 
 -17   3   3       25.74       12.75      4.72 o 
 -16   3   3      888.43      855.65     16.42 o 
 -15   3   3      367.21      392.81      9.25 o 
 -14   3   3     1450.19     1322.01     17.21 o 
 -13   3   3      302.12      287.32      8.63 o 
 -12   3   3       31.40       33.45      3.14 o 
 -11   3   3      130.57      147.06      4.33 o 
 -10   3   3       12.63        9.62      2.09 o 
  -9   3   3       56.61       63.74      2.78 o 
  -8   3   3       15.54       14.33      1.72 o 
  -7   3   3       76.14       63.24      2.64 o 
  -6   3   3      283.19      275.83      4.40 o 
  -5   3   3      619.49      698.14      6.92 o 
  -4   3   3      751.63      685.26      7.86 o 
  -3   3   3     1505.32     1650.32     13.95 o 
  -2   3   3      926.22      908.60      9.28 o 
  -1   3   3       11.33        8.04      1.65 o 
   0   3   3      140.84      147.16      2.93 o 
   1   3   3        0.85        1.29      1.21 o 
   2   3   3      454.52      431.09      5.25 o 
   3   3   3      159.65      197.16      3.72 o 
   4   3   3     2126.60     2195.55     15.83 o 
   5   3   3     2697.52     2896.02     19.82 o 
   6   3   3       76.49       65.31      2.80 o 
   7   3   3       62.58       63.01      2.76 o 
   8   3   3      746.62      744.54      7.93 o 
   9   3   3     2051.47     2044.24     15.75 o 
  10   3   3      869.77      871.75      9.07 o 
  11   3   3      108.09      114.79      4.27 o 
  12   3   3      407.60      398.54      7.02 o 
  13   3   3       57.85       60.22      4.27 o 
  14   3   3      888.06      923.87     11.27 o 
  15   3   3      745.82      722.56     11.16 o 
  16   3   3      188.03      169.83      9.57 o 
  17   3   3       34.76       39.72      5.35 o 
  18   3   3       31.96       33.84      5.24 o 
  19   3   3        4.08       -5.61      3.74 o 
  20   3   3       30.55       30.82      5.71 o 
  21   3   3        9.67       12.91      4.96 o 
 -20   4   3        1.40       11.36      5.20 o 
 -19   4   3        8.31       20.49      5.33 o 
 -18   4   3       22.64       20.50      5.44 o 
 -17   4   3      157.08      160.41      8.63 o 
 -16   4   3      110.77      117.54      7.13 o 
 -15   4   3      139.59      126.24      6.54 o 
 -14   4   3       51.52       61.77      5.09 o 
 -13   4   3      147.37      141.48      8.03 o 
 -12   4   3      543.57      542.14     10.70 o 
 -11   4   3      166.68      137.56      5.25 o 
 -10   4   3       25.02       31.68      3.34 o 
  -9   4   3       18.21       14.23      2.77 o 
  -8   4   3      311.10      314.64      6.89 o 
  -7   4   3      139.51      123.18      4.69 o 
  -6   4   3      112.28      124.41      4.19 o 
  -5   4   3      108.37       90.80      3.85 o 
  -4   4   3      348.82      389.84      6.53 o 
  -3   4   3       53.40       52.14      3.58 o 
  -2   4   3        2.28        4.20      2.37 o 
  -1   4   3        4.97        6.45      2.58 o 
   0   4   3       60.12       57.93      3.61 o 
   1   4   3       37.12       47.09      3.20 o 
   2   4   3      684.23      665.45     11.25 o 
   3   4   3       48.70       48.74      4.38 o 
   4   4   3      948.11     1015.90     19.34 o 
   5   4   3       15.51       13.92      2.61 o 
   6   4   3      190.38      192.97      5.63 o 
   7   4   3        0.87       -0.74      2.29 o 
   8   4   3      382.51      350.78      6.50 o 
   9   4   3     2431.63     2394.93     20.24 o 
  10   4   3      262.55      273.72      6.06 o 
  11   4   3        1.01       -3.57      2.48 o 
  12   4   3      315.57      293.04      7.67 o 
  13   4   3     1271.19     1234.29     15.33 o 
  14   4   3       28.10       19.39      3.99 o 
  15   4   3      100.44       86.14      7.58 o 
  16   4   3       53.27       75.88     10.97 o 
  17   4   3       49.93       48.52      5.98 o 
  18   4   3        2.98        7.21      6.67 o 
  19   4   3       42.81       39.92      6.23 o 
 -17   5   3        3.72        6.86      5.64 o 
 -16   5   3        4.28        1.03      4.73 o 
 -15   5   3        0.64        3.92      4.57 o 
 -14   5   3        7.95       10.27      4.48 o 
 -13   5   3      116.18      121.93     10.30 o 
 -12   5   3        7.58        4.29      4.20 o 
 -11   5   3       24.81       21.61      4.89 o 
 -10   5   3       21.53       14.34      3.65 o 
  -9   5   3       46.72       42.87      4.60 o 
  -8   5   3        0.00       -2.40      2.93 o 
  -7   5   3       52.52       45.31      4.59 o 
  -6   5   3       50.91       38.25      4.38 o 
  -5   5   3       81.53       87.34      7.91 o 
  -4   5   3       92.80       89.93      5.46 o 
  -3   5   3       44.64       44.70      4.11 o 
  -2   5   3        0.34       -1.16      2.72 o 
  -1   5   3       40.16       40.63      3.88 o 
   0   5   3       21.50       23.73      3.30 o 
   1   5   3      346.56      342.81      7.91 o 
   2   5   3       14.31       12.39      3.20 o 
   3   5   3       10.48        1.76      3.77 o 
   4   5   3       45.21       40.92      3.88 o 
   5   5   3        1.23        0.28      2.76 o 
   6   5   3       16.11        5.47      2.95 o 
   7   5   3      314.73      309.50     10.35 o 
   8   5   3       26.99       23.11      3.51 o 
   9   5   3      183.81      184.51      6.20 o 
  10   5   3      180.29      191.07      7.38 o 
  11   5   3       33.54       24.45      4.94 o 
  12   5   3       12.94       12.32      4.58 o 
  13   5   3      435.95      440.48     12.35 o 
  14   5   3        2.98       12.14      4.92 o 
  15   5   3       75.11       71.02     10.82 o 
  16   5   3       80.83      108.25     13.74 o 
 -12   6   3        1.07        1.16      4.76 o 
 -11   6   3        0.61        2.86      5.00 o 
 -10   6   3       79.12       78.45      6.34 o 
  -9   6   3       57.78       47.69      5.37 o 
  -8   6   3       71.44       68.59      5.83 o 
  -7   6   3       62.83       72.19      5.73 o 
  -6   6   3        4.31        2.63      3.68 o 
  -5   6   3        0.64        0.34      3.34 o 
  -4   6   3        0.05       -3.81      3.41 o 
  -3   6   3       64.97       58.31      5.26 o 
  -2   6   3       27.64       33.59      4.65 o 
  -1   6   3        8.34        8.56      4.23 o 
   0   6   3      169.94      166.67      6.83 o 
   1   6   3        0.31        2.75      3.33 o 
   2   6   3        9.73        5.24      3.22 o 
   3   6   3        0.18        1.99      3.30 o 
   4   6   3        1.44        0.71      3.16 o 
   5   6   3        0.01       -0.44      3.18 o 
   6   6   3       45.93       47.79      4.54 o 
   7   6   3        1.93       -2.48      3.53 o 
   8   6   3       45.55       46.26      5.11 o 
   9   6   3        5.31       14.75      5.02 o 
  10   6   3        9.64       12.75      5.47 o 
  11   6   3      114.17      111.58      8.22 o 
  12   6   3       55.12       47.29      6.40 o 
 -24   0   4      146.44      167.36     12.99 o 
 -23   0   4      113.24      115.96     11.33 o 
 -22   0   4      309.98      323.21     15.78 o 
 -21   0   4       87.51       85.22     13.02 o 
 -20   0   4      239.42      263.87     13.75 o 
 -19   0   4     1053.62     1069.10     62.24 o 
 -18   0   4       90.25      100.80      8.31 o 
 -17   0   4      233.54      230.87      9.70 o 
 -16   0   4      670.39      670.14     28.02 o 
 -15   0   4        1.64        2.66      3.63 o 
 -14   0   4      135.04      143.15      7.11 o 
 -13   0   4       70.34       67.69      9.42 o 
 -12   0   4      114.70      130.02      5.34 o 
 -11   0   4      445.97      459.78      8.15 o 
 -10   0   4      608.74      641.92     10.58 o 
  -9   0   4        8.13       14.41      2.39 o 
  -8   0   4     1483.30     1500.52     17.38 o 
  -7   0   4      584.33      594.58      8.42 o 
  -6   0   4       87.86       75.67      3.60 o 
  -5   0   4      249.99      251.89      6.78 o 
  -4   0   4     9745.50     9160.98     72.31 o 
  -3   0   4       39.63       34.01      5.88 o 
  -2   0   4     2494.50     2384.27     38.91 o 
  -1   0   4       34.99       45.42      2.44 o 
   0   0   4       27.15       27.99      3.14 o 
   1   0   4      931.64      864.76      9.58 o 
   2   0   4     2363.46     2147.24     18.42 o 
   3   0   4    27344.92    27208.02    284.99 o 
   4   0   4     9671.71     9177.87    122.32 o 
   5   0   4      151.72      117.06      3.38 o 
   6   0   4      447.19      497.03      6.78 o 
   7   0   4      506.85      473.05      6.75 o 
   8   0   4     3170.44     3282.29     28.92 o 
   9   0   4       60.63       72.58      3.12 o 
  10   0   4      145.35      143.52      6.19 o 
  11   0   4      652.12      781.95      9.78 o 
  12   0   4       27.93       22.85      4.45 o 
  13   0   4        7.16       10.70      3.15 o 
  14   0   4      507.36      542.85     11.87 o 
  15   0   4      211.64      232.20      8.60 o 
  16   0   4       10.54       14.24      5.23 o 
  17   0   4      422.88      418.40     16.20 o 
  18   0   4        1.13       -1.48      3.30 o 
  19   0   4      743.49      633.65     14.93 o 
  20   0   4      303.12      302.78     10.91 o 
  21   0   4       25.41       24.51      5.08 o 
  22   0   4        9.88        6.23      4.42 o 
  23   0   4       12.83       13.75      5.18 o 
  24   0   4       56.43       42.23      8.75 o 
 -24   1   4       18.37       21.08      5.61 o 
 -23   1   4       16.73       14.21      4.88 o 
 -22   1   4       15.52       22.11      5.01 o 
 -21   1   4       74.01       80.10      6.26 o 
 -20   1   4       59.99       67.81      5.73 o 
 -19   1   4      330.97      319.02     10.74 o 
 -18   1   4      637.76      641.49     12.44 o 
 -17   1   4       20.30       14.64      3.64 o 
 -16   1   4      213.76      198.84      6.94 o 
 -15   1   4      328.60      283.29      7.71 o 
 -14   1   4      149.34      155.46      4.26 o 
 -13   1   4       62.19       70.66      2.74 o 
 -12   1   4      659.35      630.91      6.83 o 
 -11   1   4     1417.28     1468.88     11.62 o 
 -10   1   4        4.21        6.22      1.43 o 
  -9   1   4     1692.67     1649.70     12.18 o 
  -8   1   4      432.89      396.08      4.85 o 
  -7   1   4      332.49      312.92      4.49 o 
  -6   1   4      191.33      191.24      3.67 o 
  -5   1   4     3010.40     3097.29     22.38 o 
  -4   1   4       79.75       79.86      2.78 o 
  -3   1   4     1327.27     1305.03     10.03 o 
  -2   1   4    11797.16    11628.08     64.02 o 
  -1   1   4     6998.96     6848.68     38.53 o 
   0   1   4       12.72       13.91      1.13 o 
   1   1   4     1795.22     1735.01     12.16 o 
   2   1   4    10628.55    10457.79     57.77 o 
   3   1   4     8216.50     8081.96     45.26 o 
   4   1   4        4.57        3.60      1.07 o 
   5   1   4      435.80      476.10      4.81 o 
   6   1   4       34.64       40.72      1.90 o 
   7   1   4     1374.93     1342.82     10.01 o 
   8   1   4      197.71      216.82      3.51 o 
   9   1   4       70.94       63.08      3.17 o 
  10   1   4     3558.03     3814.27     24.07 o 
  11   1   4        9.76        9.05      1.70 o 
  12   1   4       40.23       44.82      4.00 o 
  13   1   4      166.61      154.92      4.79 o 
  14   1   4      151.74      145.06      4.93 o 
  15   1   4       62.09       54.24      3.65 o 
  16   1   4        0.67        1.77      2.21 o 
  17   1   4       69.99       67.73      5.25 o 
  18   1   4      489.17      442.15      8.62 o 
  19   1   4        5.88        9.22      2.93 o 
  20   1   4       61.23       54.75      4.59 o 
  21   1   4       28.12       26.60      3.61 o 
  22   1   4        0.31       -3.06      2.90 o 
  23   1   4        7.68        6.29      3.22 o 
 -23   2   4        6.76        2.35      4.09 o 
 -22   2   4        3.45       -1.71      3.79 o 
 -21   2   4        4.40        0.71      3.80 o 
 -20   2   4      171.35      176.26      7.91 o 
 -19   2   4       11.43       11.89      4.69 o 
 -18   2   4       61.50       59.85      5.27 o 
 -17   2   4      201.61      180.16      7.27 o 
 -16   2   4      253.75      268.50      8.08 o 
 -15   2   4        6.14        8.59      2.75 o 
 -14   2   4     3319.07     3224.40     27.60 o 
 -13   2   4       44.00       52.29      3.65 o 
 -12   2   4      637.50      651.90      8.15 o 
 -11   2   4       75.09       66.81      4.50 o 
 -10   2   4      327.04      310.57      5.50 o 
  -9   2   4       50.61       49.96      2.29 o 
  -8   2   4      243.51      287.14      4.09 o 
  -7   2   4       21.67       36.20      2.76 o 
  -6   2   4      922.14      976.64      8.52 o 
  -5   2   4      824.32      842.63      8.52 o 
  -4   2   4     2343.87     2292.30     15.35 o 
  -3   2   4     2157.46     2140.61     15.45 o 
  -2   2   4      900.21      928.99      7.71 o 
  -1   2   4        2.43        3.78      1.25 o 
   0   2   4     1016.83      957.39      7.80 o 
   1   2   4        0.52       -1.29      1.15 o 
   2   2   4      652.91      582.99      5.84 o 
   3   2   4     2678.16     2760.82     16.87 o 
   4   2   4       28.42       28.77      1.81 o 
   5   2   4        5.07        2.71      1.25 o 
   6   2   4     1090.19     1153.31      9.35 o 
   7   2   4     1055.20     1119.64     10.35 o 
   8   2   4      242.94      241.31      4.03 o 
   9   2   4      603.04      664.32      6.95 o 
  10   2   4       57.32       57.42      3.06 o 
  11   2   4        0.13        0.43      1.71 o 
  12   2   4        1.32       -1.24      1.73 o 
  13   2   4        5.75        5.81      2.01 o 
  14   2   4      171.95      171.75      5.31 o 
  15   2   4      198.07      182.08      5.63 o 
  16   2   4       60.82       65.11      4.41 o 
  17   2   4        8.95        2.92      2.57 o 
  18   2   4       15.35       18.33      3.18 o 
  19   2   4       15.08       12.71      3.06 o 
  20   2   4       23.75       22.42      3.46 o 
  21   2   4        0.18        0.25      3.29 o 
  22   2   4        0.16        0.57      3.57 o 
  23   2   4       28.60       33.13      5.32 o 
 -22   3   4        1.99        3.32      4.82 o 
 -21   3   4        2.15        1.44      6.59 o 
 -20   3   4       49.67       63.21      6.71 o 
 -19   3   4        2.95        1.72      4.27 o 
 -18   3   4       21.07       18.29      4.76 o 
 -17   3   4       12.03        8.54      4.33 o 
 -16   3   4        0.75       -2.31      3.70 o 
 -15   3   4        0.34        2.15      3.14 o 
 -14   3   4      106.02       99.32      6.68 o 
 -13   3   4       81.86       72.00      4.94 o 
 -12   3   4      112.01      114.45      4.72 o 
 -11   3   4       31.26       34.13      3.04 o 
 -10   3   4     1351.81     1294.62     14.15 o 
  -9   3   4       68.06       67.42      3.23 o 
  -8   3   4        3.63       -0.69      1.67 o 
  -7   3   4      180.10      198.59      3.83 o 
  -6   3   4      735.82      713.20      7.25 o 
  -5   3   4       81.10       94.20      3.39 o 
  -4   3   4       75.75       77.19      2.57 o 
  -3   3   4      296.03      316.10      4.28 o 
  -2   3   4        5.10        7.71      1.28 o 
  -1   3   4      215.62      183.19      3.35 o 
   0   3   4        0.89        0.67      1.24 o 
   1   3   4       17.00       23.03      1.75 o 
   2   3   4      400.27      376.75      5.02 o 
   3   3   4      209.27      192.48      3.79 o 
   4   3   4        1.46        0.65      1.38 o 
   5   3   4     1124.40     1147.94     10.16 o 
   6   3   4       33.38       37.18      2.34 o 
   7   3   4      524.09      528.90      6.52 o 
   8   3   4      243.55      224.70      6.09 o 
   9   3   4      186.90      213.04      4.47 o 
  10   3   4      205.73      215.50      4.58 o 
  11   3   4      480.56      466.73      7.44 o 
  12   3   4      469.10      494.01      7.81 o 
  13   3   4      321.65      323.69      7.35 o 
  14   3   4       33.82       25.18      3.53 o 
  15   3   4        1.08       -1.86      2.68 o 
  16   3   4       42.81       49.65      4.30 o 
  17   3   4      410.56      370.29     10.98 o 
  18   3   4        0.18        1.49      4.12 o 
  19   3   4      142.21      153.90      8.39 o 
  20   3   4        6.23        0.56      4.10 o 
  21   3   4        7.41       -2.21      4.48 o 
 -20   4   4        1.00        1.49      4.73 o 
 -19   4   4        5.25        9.24      4.95 o 
 -18   4   4        3.09        3.10      4.54 o 
 -17   4   4       10.30        6.09      4.50 o 
 -16   4   4        0.69        5.86      3.81 o 
 -15   4   4       29.40       29.81      4.39 o 
 -14   4   4      145.10      137.81      6.57 o 
 -13   4   4      143.84      143.11      6.45 o 
 -12   4   4       47.10       44.39      4.40 o 
 -11   4   4       80.00       83.47      5.25 o 
 -10   4   4       15.02       16.97      3.11 o 
  -9   4   4      400.14      387.29      7.79 o 
  -8   4   4      988.23      964.48     12.75 o 
  -7   4   4      225.86      215.56     10.44 o 
  -6   4   4       73.31       84.12      4.18 o 
  -5   4   4      273.45      274.53      5.63 o 
  -4   4   4      162.94      165.54      4.53 o 
  -3   4   4        0.48       -0.39      1.83 o 
  -2   4   4      168.41      185.92      6.70 o 
  -1   4   4      224.94      235.17      5.92 o 
   0   4   4       17.92       22.81      2.68 o 
   1   4   4        7.77        3.10      2.14 o 
   2   4   4      186.65      183.93      5.43 o 
   3   4   4        1.68        1.56      2.24 o 
   4   4   4      454.66      447.99      7.99 o 
   5   4   4       15.80       21.74      2.90 o 
   6   4   4      137.11      153.22      5.13 o 
   7   4   4       15.09       14.39      2.85 o 
   8   4   4      128.71      111.76      5.06 o 
   9   4   4        3.72        7.01      2.40 o 
  10   4   4      358.28      356.08      6.77 o 
  11   4   4     1032.29     1036.96     13.46 o 
  12   4   4       36.23       21.90      3.41 o 
  13   4   4      659.68      625.29     10.61 o 
  14   4   4      492.56      533.15      9.93 o 
  15   4   4       21.90       24.14      5.05 o 
  16   4   4        2.66       14.06      4.68 o 
  17   4   4       38.20       21.48      5.08 o 
  18   4   4       34.48       47.86      6.28 o 
  19   4   4       11.62        6.19      5.67 o 
 -17   5   4       38.35       45.31      7.80 o 
 -16   5   4        0.54        3.94      5.85 o 
 -15   5   4       12.76       25.42      6.85 o 
 -14   5   4       21.30       13.51      4.66 o 
 -13   5   4        0.58       -3.36      4.10 o 
 -12   5   4       19.16        5.53      4.48 o 
 -11   5   4      116.44      110.34      6.08 o 
 -10   5   4        1.70       -1.77      4.19 o 
  -9   5   4      104.10      110.21      6.11 o 
  -8   5   4       15.24       13.35      3.64 o 
  -7   5   4      211.71      218.91      7.58 o 
  -6   5   4      856.57      834.16     24.89 o 
  -5   5   4      118.75      115.06      5.96 o 
  -4   5   4       80.05       68.22      4.94 o 
  -3   5   4       18.46       16.84      3.52 o 
  -2   5   4      216.92      241.86      6.83 o 
  -1   5   4       97.67       95.11      5.10 o 
   0   5   4      231.78      239.36      6.35 o 
   1   5   4      374.40      366.82      7.69 o 
   2   5   4       52.25       53.47      4.18 o 
   3   5   4       79.92       69.62      4.46 o 
   4   5   4       34.91       35.63      3.75 o 
   5   5   4        5.61        2.45      2.85 o 
   6   5   4       52.35       51.80      4.82 o 
   7   5   4      145.92      129.75      5.57 o 
   8   5   4      179.91      183.14      6.35 o 
   9   5   4        2.02        3.32      3.02 o 
  10   5   4       47.65       28.19      4.31 o 
  11   5   4      495.97      489.05     10.97 o 
  12   5   4       42.49       36.67      5.44 o 
  13   5   4       19.84       18.14      4.98 o 
  14   5   4       92.11       86.14      8.77 o 
  15   5   4      508.05      478.09     20.72 o 
  16   5   4        1.72        9.87     10.87 o 
 -12   6   4      150.34      151.22     10.35 o 
 -11   6   4        3.14        4.13      5.08 o 
 -10   6   4        6.08        5.59      3.99 o 
  -9   6   4        3.12        6.82      3.97 o 
  -8   6   4        0.80       -1.69      3.65 o 
  -7   6   4        1.32       -4.31      3.44 o 
  -6   6   4        5.09        4.66      3.68 o 
  -5   6   4      104.96      104.90      6.35 o 
  -4   6   4        4.10        8.65      3.82 o 
  -3   6   4       43.08       42.39      5.89 o 
  -2   6   4       16.84       17.45      4.11 o 
  -1   6   4      178.19      185.22     10.40 o 
   0   6   4      276.27      299.38      9.34 o 
   1   6   4       69.80       85.95      6.17 o 
   2   6   4      167.05      156.64      8.45 o 
   3   6   4      196.59      191.59      7.06 o 
   4   6   4       16.74       17.39      3.88 o 
   5   6   4       19.25       21.50      3.94 o 
   6   6   4        0.11        0.88      3.25 o 
   7   6   4       46.17       50.01      4.69 o 
   8   6   4        3.79        2.08      3.34 o 
   9   6   4        4.68       10.68      9.11 o 
  10   6   4      279.14      305.40     11.25 o 
  11   6   4       68.24       61.25      8.14 o 
  12   6   4        0.66        1.49      5.91 o 
 -24   1   5       18.32       25.34      5.49 o 
 -23   1   5        9.88       14.32      5.07 o 
 -22   1   5        6.80        2.94      4.44 o 
 -21   1   5        2.86        2.67      4.43 o 
 -20   1   5      171.98      166.09      7.72 o 
 -19   1   5      397.06      383.74     10.21 o 
 -18   1   5     1312.55     1302.62     23.36 o 
 -17   1   5        0.00       -5.42      3.61 o 
 -16   1   5       60.06       60.06      4.96 o 
 -15   1   5       82.32       72.65      4.84 o 
 -14   1   5      689.88      678.22      9.77 o 
 -13   1   5       22.55       16.79      2.16 o 
 -12   1   5       48.56       54.91      2.72 o 
 -11   1   5      649.28      633.97      7.95 o 
 -10   1   5     1537.44     1781.02     16.87 o 
  -9   1   5      158.12      174.34      3.53 o 
  -8   1   5      546.63      514.07      5.66 o 
  -7   1   5        1.21       -0.30      1.27 o 
  -6   1   5     1576.82     1574.10     12.54 o 
  -5   1   5        4.22       -0.46      1.28 o 
  -4   1   5        1.66        7.12      1.42 o 
  -3   1   5      209.77      213.93      4.38 o 
  -2   1   5     1069.91     1046.55      8.24 o 
  -1   1   5     5836.38     5547.72     31.87 o 
   0   1   5     1791.87     1725.50     12.14 o 
   1   1   5       82.63       79.21      2.23 o 
   2   1   5      286.84      303.33      3.48 o 
   3   1   5     1597.65     1576.83     10.72 o 
   4   1   5       10.08       10.85      1.26 o 
   5   1   5      610.41      674.05      6.09 o 
   6   1   5      429.26      416.29      4.74 o 
   7   1   5        3.70        6.70      1.32 o 
   8   1   5     1262.20     1221.65      9.72 o 
   9   1   5      364.17      424.90      5.15 o 
  10   1   5     1045.89     1129.47     10.94 o 
  11   1   5      342.52      344.46      5.44 o 
  12   1   5       39.42       46.54      2.77 o 
  13   1   5        6.66        9.71      2.24 o 
  14   1   5       41.09       39.51      3.21 o 
  15   1   5       30.19       35.04      3.23 o 
  16   1   5       30.39       25.22      3.00 o 
  17   1   5       44.10       35.97      3.43 o 
  18   1   5      206.10      180.35      7.15 o 
  19   1   5        0.65       -2.00      2.47 o 
  20   1   5        0.06        1.08      2.69 o 
  21   1   5        3.02        5.81      2.96 o 
  22   1   5       46.57       44.23      4.27 o 
  23   1   5       70.77       89.92      8.36 o 
 -23   2   5       10.15        4.94      4.38 o 
 -22   2   5        0.01        6.94      6.82 o 
 -21   2   5       59.00       60.85      5.80 o 
 -20   2   5       40.80       56.67      5.53 o 
 -19   2   5       13.88       21.19      4.34 o 
 -18   2   5       19.68       12.90      3.87 o 
 -17   2   5      743.93      704.43     18.45 o 
 -16   2   5        5.43        7.81      3.45 o 
 -15   2   5      106.44      121.80      5.31 o 
 -14   2   5      128.51      139.99      5.39 o 
 -13   2   5       14.30       19.95      2.44 o 
 -12   2   5      939.59      957.07     10.41 o 
 -11   2   5      177.37      160.17      4.70 o 
 -10   2   5        5.26        1.71      1.63 o 
  -9   2   5      249.40      299.85      4.11 o 
  -8   2   5      662.62      659.13      6.70 o 
  -7   2   5      224.79      242.54      4.52 o 
  -6   2   5        5.66        8.60      1.40 o 
  -5   2   5        2.88       12.04      1.35 o 
  -4   2   5       37.64       33.02      1.86 o 
  -3   2   5     1944.83     1944.74     13.53 o 
  -2   2   5      117.51      113.52      3.08 o 
  -1   2   5      182.70      174.29      3.36 o 
   0   2   5      627.97      636.99      6.14 o 
   1   2   5      126.72      116.67      2.87 o 
   2   2   5        0.18       -0.91      1.23 o 
   3   2   5     2534.62     2553.48     16.87 o 
   4   2   5        5.88        1.94      1.35 o 
   5   2   5        6.80        5.92      1.38 o 
   6   2   5      722.35      733.72      7.10 o 
   7   2   5      507.47      485.51      5.71 o 
   8   2   5       16.19        6.93      1.50 o 
   9   2   5      118.96      136.14      4.79 o 
  10   2   5       13.49       21.38      1.94 o 
  11   2   5      143.13      139.94      4.11 o 
  12   2   5       23.61       24.21      2.44 o 
  13   2   5       45.72       39.74      2.93 o 
  14   2   5      162.98      161.84      5.29 o 
  15   2   5     1316.68     1301.28     15.04 o 
  16   2   5      774.20      770.11     11.32 o 
  17   2   5       13.02       10.84      3.88 o 
  18   2   5      708.18      725.25     11.47 o 
  19   2   5      124.22      102.88      5.43 o 
  20   2   5       65.55       54.77      4.45 o 
  21   2   5       28.69       25.90      4.54 o 
  22   2   5       31.57       46.16      6.45 o 
 -22   3   5        0.09        3.33      4.97 o 
 -21   3   5        3.76        1.96      4.77 o 
 -20   3   5      101.49      127.40     11.79 o 
 -19   3   5       33.92       27.44      5.33 o 
 -18   3   5        8.75       21.80      4.93 o 
 -17   3   5      257.53      228.83     14.85 o 
 -16   3   5      795.72      725.92     15.33 o 
 -15   3   5       28.34       31.49      4.08 o 
 -14   3   5      348.40      343.28      8.69 o 
 -13   3   5      172.34      181.15      6.68 o 
 -12   3   5      677.40      675.73     10.01 o 
 -11   3   5       92.79      106.19      4.48 o 
 -10   3   5       34.94       44.86      3.35 o 
  -9   3   5       73.36       79.39      3.50 o 
  -8   3   5        7.43        5.48      1.84 o 
  -7   3   5       33.71       25.49      2.68 o 
  -6   3   5      418.66      436.34      5.52 o 
  -5   3   5      865.06      868.75      8.23 o 
  -4   3   5     2669.31     2704.34     19.62 o 
  -3   3   5      825.94      809.88      7.78 o 
  -2   3   5       79.33       85.82      2.82 o 
  -1   3   5        9.35       10.68      1.57 o 
   0   3   5     1213.95     1258.46      9.98 o 
   1   3   5       47.63       36.01      2.09 o 
   2   3   5      440.28      456.86      5.75 o 
   3   3   5      196.03      164.02      3.67 o 
   4   3   5      906.35      915.96      8.81 o 
   5   3   5      115.54      108.90      3.37 o 
   6   3   5      381.03      401.88      5.70 o 
   7   3   5      235.49      244.92      4.64 o 
   8   3   5        0.10        1.51      1.61 o 
   9   3   5      585.21      566.17      7.19 o 
  10   3   5      173.70      190.51      4.44 o 
  11   3   5      129.76      120.84      4.40 o 
  12   3   5       78.99       90.85      4.16 o 
  13   3   5      393.22      390.09      8.15 o 
  14   3   5        3.35        3.95      2.79 o 
  15   3   5      455.81      415.68      9.34 o 
  16   3   5       83.96       92.31      5.30 o 
  17   3   5       32.14       31.80      3.97 o 
  18   3   5        1.17        0.10      3.30 o 
  19   3   5       50.03       49.31      6.09 o 
  20   3   5        3.66        5.42      5.56 o 
  21   3   5        1.28       -3.97      5.13 o 
 -19   4   5       12.68       15.18      5.34 o 
 -18   4   5       57.38       68.61      7.43 o 
 -17   4   5      261.72      281.89     12.74 o 
 -16   4   5        0.27        4.01      3.62 o 
 -15   4   5      166.84      180.75      7.36 o 
 -14   4   5      245.99      245.88      8.17 o 
 -13   4   5      167.37      178.45      7.24 o 
 -12   4   5      135.55      141.48      6.46 o 
 -11   4   5       47.58       52.07      4.02 o 
 -10   4   5      602.12      582.75      9.71 o 
  -9   4   5      485.66      451.03      9.11 o 
  -8   4   5      160.15      173.43      5.55 o 
  -7   4   5        6.92        6.44      2.50 o 
  -6   4   5       77.28       90.80      4.42 o 
  -5   4   5       53.95       63.32      3.86 o 
  -4   4   5      121.29      101.56      4.46 o 
  -3   4   5        0.32       -0.22      1.89 o 
  -2   4   5      109.66      114.31      4.09 o 
  -1   4   5      381.67      385.63      7.43 o 
   0   4   5      172.44      159.13      5.13 o 
   1   4   5       66.00       62.86      4.86 o 
   2   4   5      160.50      156.88      5.13 o 
   3   4   5      376.93      379.18      7.96 o 
   4   4   5      780.20      763.03     10.66 o 
   5   4   5      103.98      109.12      4.60 o 
   6   4   5        0.03       -0.74      2.22 o 
   7   4   5        9.46        6.44      2.58 o 
   8   4   5       85.30       81.49      4.33 o 
   9   4   5      140.54      155.65      5.81 o 
  10   4   5       42.23       46.19      3.92 o 
  11   4   5      125.64      126.19      5.59 o 
  12   4   5      617.34      596.06     10.24 o 
  13   4   5      196.54      201.45      6.60 o 
  14   4   5      200.16      209.37      6.78 o 
  15   4   5       15.22       11.47      3.80 o 
  16   4   5        1.56       -6.37      4.24 o 
  17   4   5       58.32       61.88      7.60 o 
  18   4   5       62.81       65.83      8.00 o 
  19   4   5       11.64       16.59      6.29 o 
 -16   5   5        5.14        9.44      4.90 o 
 -15   5   5        0.00       -1.71      4.38 o 
 -14   5   5       43.88       52.40      6.24 o 
 -13   5   5        3.16        1.49      4.48 o 
 -12   5   5      192.70      189.20      8.80 o 
 -11   5   5        7.75        6.29      3.49 o 
 -10   5   5      154.95      149.78      7.32 o 
  -9   5   5      152.55      144.65      6.64 o 
  -8   5   5      569.06      564.18     11.42 o 
  -7   5   5       12.43       10.67      5.64 o 
  -6   5   5       96.27      111.57      5.94 o 
  -5   5   5        4.99        2.31      3.12 o 
  -4   5   5       87.57       92.36      5.47 o 
  -3   5   5       71.70       71.44      6.06 o 
  -2   5   5       20.37       18.28      3.64 o 
  -1   5   5        0.02       -3.86      2.57 o 
   0   5   5       23.53       28.93      3.40 o 
   1   5   5      130.89      128.39      5.65 o 
   2   5   5      266.19      270.95      7.22 o 
   3   5   5        3.92        7.08      3.47 o 
   4   5   5       19.33       15.99      3.25 o 
   5   5   5      306.56      323.57      7.81 o 
   6   5   5       27.99       31.95      3.70 o 
   7   5   5        6.75       10.28      3.18 o 
   8   5   5        8.99        3.54      4.25 o 
   9   5   5      278.23      291.43      7.57 o 
  10   5   5       28.71       37.54      4.50 o 
  11   5   5       16.57       17.26      4.88 o 
  12   5   5      333.17      338.38     10.71 o 
  13   5   5      103.55      105.75     13.20 o 
  14   5   5        3.34       -0.72      5.75 o 
  15   5   5       28.04       13.70      7.56 o 
  16   5   5       18.62       11.38      7.64 o 
 -12   6   5        0.61       -2.21      6.32 o 
 -11   6   5       26.72       30.60      5.97 o 
 -10   6   5      156.93      153.78     10.11 o 
  -9   6   5       15.33       15.94      4.29 o 
  -8   6   5       38.48       36.07      4.78 o 
  -7   6   5        0.71       -4.02      3.55 o 
  -6   6   5       54.20       50.37      5.18 o 
  -5   6   5      115.71      119.89      6.70 o 
  -4   6   5       62.72       69.33      5.67 o 
  -3   6   5        6.38        6.66      3.87 o 
  -2   6   5      100.16       95.37      6.30 o 
  -1   6   5        1.10       -2.40      3.51 o 
   0   6   5       18.81        7.50      3.83 o 
   1   6   5        0.50       -5.13      3.42 o 
   2   6   5       19.48       18.46      4.23 o 
   3   6   5       26.23       32.30      4.24 o 
   4   6   5        7.58        7.70      4.00 o 
   5   6   5       11.72       16.53      4.79 o 
   6   6   5        0.16        1.93      3.46 o 
   7   6   5        1.08        1.30      3.36 o 
   8   6   5        2.04       -2.50      3.48 o 
   9   6   5       11.97       17.55      5.13 o 
  10   6   5        6.18       -0.19      5.41 o 
  11   6   5        5.19        5.28      8.29 o 
 -24   0   6       35.82       25.21     14.24 o 
 -23   0   6       25.48       38.89      8.87 o 
 -22   0   6        0.25        4.06     13.02 o 
 -21   0   6      189.95      183.48     12.73 o 
 -20   0   6      486.86      478.19     17.83 o 
 -19   0   6      420.94      381.76     16.12 o 
 -18   0   6       19.29       24.15      6.39 o 
 -17   0   6     1037.54     1047.30     24.89 o 
 -16   0   6      300.16      292.76     10.18 o 
 -15   0   6     1142.41     1135.12     28.64 o 
 -14   0   6        8.74       17.73      3.14 o 
 -13   0   6       93.45       89.64      5.31 o 
 -12   0   6      394.07      401.24      8.34 o 
 -11   0   6      643.79      681.75     10.65 o 
 -10   0   6      137.56      141.58      5.62 o 
  -9   0   6      284.29      300.77     11.11 o 
  -8   0   6     5239.48     5445.69     46.68 o 
  -7   0   6      601.57      621.81     12.24 o 
  -6   0   6      373.62      414.91      6.98 o 
  -5   0   6     1328.50     1327.46     20.79 o 
  -4   0   6     3761.26     3668.76     31.62 o 
  -3   0   6     3058.64     2928.64     26.69 o 
  -2   0   6    23150.81    23472.73    220.90 o 
  -1   0   6        0.29        0.58      1.51 o 
   0   0   6     7471.28     7377.59     67.56 o 
   1   0   6      264.21      249.31      4.52 o 
   2   0   6     3524.11     3435.22     44.32 o 
   3   0   6       84.86       76.20      3.01 o 
   4   0   6      133.60      139.19      3.80 o 
   5   0   6       22.45       24.06      1.99 o 
   6   0   6      127.26      117.92      4.78 o 
   7   0   6      208.02      224.10      5.03 o 
   8   0   6      155.04      163.31      4.53 o 
   9   0   6      507.42      459.41     10.53 o 
  10   0   6     1005.61     1012.59     14.83 o 
  11   0   6      523.15      469.55      7.71 o 
  12   0   6        6.31        3.62      2.78 o 
  13   0   6     1927.95     1970.82     26.13 o 
  14   0   6      571.95      544.02     12.72 o 
  15   0   6        3.36        5.64      3.31 o 
  16   0   6       90.27       82.57      6.07 o 
  17   0   6      109.98       88.30      6.55 o 
  18   0   6      461.55      427.86     12.18 o 
  19   0   6        0.23       -4.85      3.96 o 
  20   0   6       84.81       69.89      6.73 o 
  21   0   6        5.30        6.45      4.34 o 
  22   0   6       65.94       56.22      6.62 o 
  23   0   6       22.65        8.69      4.77 o 
 -23   1   6       38.56       31.43      6.05 o 
 -22   1   6        0.18        4.81      4.95 o 
 -21   1   6       64.56       68.20      6.60 o 
 -20   1   6        2.79        2.61      4.13 o 
 -19   1   6      485.10      494.75     11.37 o 
 -18   1   6       96.17       93.15      7.78 o 
 -17   1   6      130.31      138.61     10.49 o 
 -16   1   6      250.19      250.44      7.77 o 
 -15   1   6      105.22      101.70      4.86 o 
 -14   1   6       76.62       93.77      4.49 o 
 -13   1   6      343.76      335.66      5.96 o 
 -12   1   6      557.36      591.79      8.07 o 
 -11   1   6       36.73       34.07      2.28 o 
 -10   1   6      754.69      758.90     10.10 o 
  -9   1   6      521.36      504.00      6.65 o 
  -8   1   6      250.24      274.21      4.86 o 
  -7   1   6      727.75      786.35      8.80 o 
  -6   1   6      457.22      483.55      6.02 o 
  -5   1   6       24.94       20.84      1.84 o 
  -4   1   6       23.16       21.27      1.78 o 
  -3   1   6     5442.60     5328.80     31.14 o 
  -2   1   6       80.10       77.30      2.67 o 
  -1   1   6     3194.27     3107.77     20.30 o 
   0   1   6       61.96       58.06      2.01 o 
   1   1   6        6.06        7.90      1.08 o 
   2   1   6     1470.54     1429.98      9.95 o 
   3   1   6        5.14        4.60      1.10 o 
   4   1   6       39.53       32.94      1.68 o 
   5   1   6       11.64       10.79      1.38 o 
   6   1   6      280.48      299.49      4.15 o 
   7   1   6        4.29        2.79      1.31 o 
   8   1   6     1039.18     1015.21      8.74 o 
   9   1   6      974.13      987.55      8.73 o 
  10   1   6        6.85        3.72      1.36 o 
  11   1   6        1.56        2.97      1.57 o 
  12   1   6       13.85       15.58      2.07 o 
  13   1   6        1.33        0.60      1.99 o 
  14   1   6       40.15       46.54      4.02 o 
  15   1   6       84.18       92.87      4.53 o 
  16   1   6       59.76       63.45      4.01 o 
  17   1   6      605.04      572.48      9.82 o 
  18   1   6       86.85       89.87      4.93 o 
  19   1   6      114.34       99.72      5.21 o 
  20   1   6      171.15      208.87      6.75 o 
  21   1   6      143.09      146.77      6.20 o 
  22   1   6        2.59       -0.49      2.95 o 
  23   1   6       14.62        8.25      3.70 o 
 -23   2   6       25.22       21.13      5.43 o 
 -22   2   6      144.97      154.20      8.00 o 
 -21   2   6       21.76       23.06      4.76 o 
 -20   2   6        4.04        2.50      3.92 o 
 -19   2   6      146.72      139.77      8.83 o 
 -18   2   6       26.11       22.81      4.27 o 
 -17   2   6        1.44        9.36      3.49 o 
 -16   2   6       91.62       98.64      6.74 o 
 -15   2   6      472.14      461.33      8.76 o 
 -14   2   6      838.87      827.28     11.52 o 
 -13   2   6       16.59       20.42      2.50 o 
 -12   2   6       63.02       62.17      3.34 o 
 -11   2   6       32.71       43.81      2.82 o 
 -10   2   6       69.90       76.33      3.34 o 
  -9   2   6       14.25       27.85      2.34 o 
  -8   2   6        0.80        2.28      1.72 o 
  -7   2   6        4.29        4.79      1.67 o 
  -6   2   6       52.44       64.16      2.91 o 
  -5   2   6     4503.31     4560.10     30.46 o 
  -4   2   6     2286.36     2256.14     15.47 o 
  -3   2   6      831.83      868.76      7.69 o 
  -2   2   6     2701.10     2821.33     18.50 o 
  -1   2   6        2.18       -0.39      1.30 o 
   0   2   6     1215.60     1233.95      9.65 o 
   1   2   6     1276.11     1304.60      9.99 o 
   2   2   6      179.52      156.15      3.18 o 
   3   2   6      595.49      619.34      6.23 o 
   4   2   6      157.94      164.53      3.34 o 
   5   2   6        0.19        0.79      1.33 o 
   6   2   6      253.52      259.23      4.22 o 
   7   2   6       25.66       21.49      1.83 o 
   8   2   6       48.53       39.37      2.56 o 
   9   2   6      896.11      869.27      8.45 o 
  10   2   6       23.99       27.93      2.11 o 
  11   2   6       34.36       38.74      2.72 o 
  12   2   6        0.75       -1.00      1.79 o 
  13   2   6      230.06      242.22      5.39 o 
  14   2   6      595.41      533.10      8.90 o 
  15   2   6      171.86      170.10      8.46 o 
  16   2   6        0.23        3.39      2.59 o 
  17   2   6        3.83        8.86      2.99 o 
  18   2   6      164.48      158.77      5.99 o 
  19   2   6        0.02       -4.08      2.72 o 
  20   2   6       24.80       13.63      3.57 o 
  21   2   6        0.34       -5.44      4.08 o 
  22   2   6       10.62        8.95      3.58 o 
 -21   3   6        6.92        5.74      5.31 o 
 -20   3   6        0.21        2.57      4.56 o 
 -19   3   6       12.33       12.04      4.78 o 
 -18   3   6       14.89        8.24      5.49 o 
 -17   3   6        2.53        6.20      4.69 o 
 -16   3   6       31.50       35.46      4.48 o 
 -15   3   6        0.00       -3.75      3.08 o 
 -14   3   6       19.72       23.13      3.80 o 
 -13   3   6        2.07        2.80      3.03 o 
 -12   3   6      181.59      183.98      5.69 o 
 -11   3   6      738.45      717.50     13.69 o 
 -10   3   6      459.43      425.90      7.74 o 
  -9   3   6       68.62       64.36      3.85 o 
  -8   3   6      323.23      343.38      5.91 o 
  -7   3   6       67.61       78.33      3.51 o 
  -6   3   6      324.19      307.98      5.35 o 
  -5   3   6     1319.19     1364.52     11.31 o 
  -4   3   6      238.04      245.59      4.25 o 
  -3   3   6       77.34       72.68      3.13 o 
  -2   3   6     1351.49     1329.32     11.07 o 
  -1   3   6      657.67      675.37      7.20 o 
   0   3   6       12.68       12.77      1.71 o 
   1   3   6       46.57       53.12      2.56 o 
   2   3   6       74.91       97.59      3.19 o 
   3   3   6       29.97       31.63      2.27 o 
   4   3   6      211.94      211.23      4.20 o 
   5   3   6        0.31        1.43      1.59 o 
   6   3   6        8.22        7.07      1.78 o 
   7   3   6       56.77       59.99      3.34 o 
   8   3   6      195.38      189.71      4.07 o 
   9   3   6       55.11       46.04      2.60 o 
  10   3   6      154.54      163.91      5.38 o 
  11   3   6       25.46       26.55      2.69 o 
  12   3   6      118.86      124.43      4.45 o 
  13   3   6       19.05       15.53      2.59 o 
  14   3   6      246.50      265.63      6.81 o 
  15   3   6      204.72      217.05      6.24 o 
  16   3   6      499.01      479.42      9.34 o 
  17   3   6       93.88       86.41      5.12 o 
  18   3   6      102.09      113.19      7.00 o 
  19   3   6       29.82       24.04      4.89 o 
  20   3   6       84.90       78.25     11.52 o 
  21   3   6      204.68      215.01     11.66 o 
 -19   4   6        6.50       12.31      5.19 o 
 -18   4   6        9.57       17.98      5.14 o 
 -17   4   6        0.61        1.23      4.43 o 
 -16   4   6        1.80        3.38      3.67 o 
 -15   4   6        0.12        0.80      4.91 o 
 -14   4   6      268.14      236.18      8.03 o 
 -13   4   6      293.66      287.46      8.46 o 
 -12   4   6       70.46       72.05      5.69 o 
 -11   4   6       82.31       75.09      4.65 o 
 -10   4   6     1534.10     1535.00     17.02 o 
  -9   4   6      147.12      158.14      5.57 o 
  -8   4   6      135.06      146.73      5.38 o 
  -7   4   6      117.39      124.12      4.97 o 
  -6   4   6      137.26      132.76      5.41 o 
  -5   4   6       68.91       76.84      4.13 o 
  -4   4   6        0.02       -1.21      2.17 o 
  -3   4   6      679.60      665.81     10.81 o 
  -2   4   6      163.20      168.11      4.72 o 
  -1   4   6        5.14        4.51      2.07 o 
   0   4   6       84.13       81.56      4.31 o 
   1   4   6      400.75      394.87      7.65 o 
   2   4   6       47.87       51.19      4.46 o 
   3   4   6      328.73      330.37      7.06 o 
   4   4   6        1.60        1.72      2.37 o 
   5   4   6      119.74      123.87      6.17 o 
   6   4   6      268.93      279.91      6.64 o 
   7   4   6       71.85       65.43      4.08 o 
   8   4   6        3.87        3.11      2.48 o 
   9   4   6        4.26        6.87      2.54 o 
  10   4   6      122.52      118.93      5.27 o 
  11   4   6      105.14      105.35      5.30 o 
  12   4   6      375.51      369.66      8.31 o 
  13   4   6       18.85       20.90      3.92 o 
  14   4   6       76.57       75.84      5.65 o 
  15   4   6       68.87       77.25      6.84 o 
  16   4   6      105.88      103.30     12.16 o 
  17   4   6        0.12       -4.28      9.09 o 
  18   4   6       53.05       40.82      7.24 o 
  19   4   6       11.73       12.07      7.05 o 
 -16   5   6        0.11       -0.80      5.00 o 
 -15   5   6       37.80       50.12      6.42 o 
 -14   5   6       19.88       13.74      6.15 o 
 -13   5   6       33.96       43.29      5.84 o 
 -12   5   6      303.53      284.77     11.59 o 
 -11   5   6        6.39        7.16      3.69 o 
 -10   5   6       11.01       15.89      3.78 o 
  -9   5   6        9.43       20.81      4.34 o 
  -8   5   6      311.33      295.04      8.59 o 
  -7   5   6      619.64      606.92     15.35 o 
  -6   5   6      245.03      248.60     10.40 o 
  -5   5   6       46.77       40.08      4.53 o 
  -4   5   6      297.73      281.21      9.92 o 
  -3   5   6       14.15       11.95      3.50 o 
  -2   5   6       87.73       87.80      5.35 o 
  -1   5   6        1.93        4.49      3.11 o 
   0   5   6      166.33      154.62      6.55 o 
   1   5   6       28.31       30.64      3.74 o 
   2   5   6      460.86      446.43      9.04 o 
   3   5   6      120.37      126.87      5.55 o 
   4   5   6       54.71       51.80      4.27 o 
   5   5   6       55.23       63.53      4.55 o 
   6   5   6      277.39      275.13      9.07 o 
   7   5   6      286.31      279.43      7.46 o 
   8   5   6       27.14       20.67      3.73 o 
   9   5   6       27.37       29.18      4.09 o 
  10   5   6      113.40       96.64      6.88 o 
  11   5   6        0.28        7.55      4.13 o 
  12   5   6        0.08       -4.49      3.87 o 
  13   5   6        7.13        5.16      4.32 o 
  14   5   6      351.61      322.72     13.02 o 
  15   5   6        6.05       -4.29     10.26 o 
 -11   6   6       14.16        9.65      5.15 o 
 -10   6   6        6.83        7.41      4.11 o 
  -9   6   6        0.11        0.10      3.75 o 
  -8   6   6        3.47        3.90      3.82 o 
  -7   6   6       66.83       70.21      5.89 o 
  -6   6   6      220.78      226.82      9.54 o 
  -5   6   6       16.68       18.06      4.57 o 
  -4   6   6       88.23      104.34      6.45 o 
  -3   6   6      336.63      344.29      9.81 o 
  -2   6   6       21.81       14.74      4.09 o 
  -1   6   6       55.58       51.82      5.41 o 
   0   6   6      429.75      430.42     10.99 o 
   1   6   6      192.14      185.43      7.70 o 
   2   6   6        7.38        1.20      3.70 o 
   3   6   6        2.25        8.50      4.02 o 
   4   6   6        0.03       -2.52      3.54 o 
   5   6   6       40.92       44.39      4.91 o 
   6   6   6       48.55       37.56      4.85 o 
   7   6   6        3.93       10.57      3.87 o 
   8   6   6       81.49       92.44      6.13 o 
   9   6   6       68.39       74.42      6.99 o 
  10   6   6        2.03        2.26      4.61 o 
 -23   1   7       93.15      107.76      8.62 o 
 -22   1   7        4.24        6.42      4.80 o 
 -21   1   7        0.10       -3.50      3.93 o 
 -20   1   7      103.52      101.86      7.39 o 
 -19   1   7        8.51        9.57      4.11 o 
 -18   1   7      246.50      258.23      8.64 o 
 -17   1   7      321.37      317.34     10.99 o 
 -16   1   7      307.41      311.14      8.54 o 
 -15   1   7        0.39        4.09      2.86 o 
 -14   1   7       19.84       18.23      2.49 o 
 -13   1   7       63.04       69.08      3.30 o 
 -12   1   7       17.33       22.68      2.41 o 
 -11   1   7      321.16      334.37      7.00 o 
 -10   1   7      228.53      262.01      5.11 o 
  -9   1   7      349.42      370.46      5.85 o 
  -8   1   7      857.07      888.98      9.23 o 
  -7   1   7     1380.48     1534.64     13.01 o 
  -6   1   7      113.66      118.78      3.52 o 
  -5   1   7      228.20      213.71      4.21 o 
  -4   1   7     1908.85     1919.13     13.20 o 
  -3   1   7      568.65      580.70      5.61 o 
  -2   1   7       87.02       92.95      2.47 o 
  -1   1   7       25.42       18.37      1.35 o 
   0   1   7      816.62      745.99      6.33 o 
   1   1   7     1623.74     1673.01     11.89 o 
   2   1   7     1111.68     1067.17      9.20 o 
   3   1   7      318.26      356.65      5.50 o 
   4   1   7       41.46       36.19      1.74 o 
   5   1   7      339.08      356.14      5.76 o 
   6   1   7      511.04      519.29      5.60 o 
   7   1   7       42.64       32.51      1.91 o 
   8   1   7      786.94      754.26      9.73 o 
   9   1   7      474.51      480.57      5.80 o 
  10   1   7      108.61       97.45      3.03 o 
  11   1   7       54.80       54.19      2.89 o 
  12   1   7      310.69      300.04      5.41 o 
  13   1   7       38.70       41.88      3.21 o 
  14   1   7       14.97       22.46      2.91 o 
  15   1   7       29.56       32.09      3.32 o 
  16   1   7       32.16       33.05      3.39 o 
  17   1   7       21.58       19.09      3.18 o 
  18   1   7      119.13      111.75      5.31 o 
  19   1   7       85.49       80.74      4.86 o 
  20   1   7       25.67       20.79      3.79 o 
  21   1   7       51.34       53.65      4.99 o 
  22   1   7       35.41       31.34      4.41 o 
 -22   2   7      141.76      148.73      8.79 o 
 -21   2   7        8.03        7.81      4.13 o 
 -20   2   7       11.73       16.66      4.29 o 
 -19   2   7       52.67       63.74      5.73 o 
 -18   2   7      134.53      131.75      6.77 o 
 -17   2   7      101.42      108.21      6.35 o 
 -16   2   7       79.28       67.20      5.21 o 
 -15   2   7       51.17       51.49      5.80 o 
 -14   2   7      228.62      237.53     11.20 o 
 -13   2   7       64.42       70.85      3.64 o 
 -12   2   7       90.89       94.96      3.92 o 
 -11   2   7       14.15       16.40      2.32 o 
 -10   2   7       89.16       90.78      3.64 o 
  -9   2   7       74.86       61.87      3.65 o 
  -8   2   7      121.44      127.62      3.81 o 
  -7   2   7        3.68        7.17      1.75 o 
  -6   2   7      354.13      435.32      6.71 o 
  -5   2   7     1092.80     1087.99     10.26 o 
  -4   2   7      153.32      158.63      3.29 o 
  -3   2   7     2769.96     2858.61     18.97 o 
  -2   2   7       58.95       78.54      3.00 o 
  -1   2   7     3236.42     3144.37     20.30 o 
   0   2   7       14.38       18.16      1.61 o 
   1   2   7      492.61      554.10      5.85 o 
   2   2   7        0.06        0.11      1.25 o 
   3   2   7     1616.92     1662.46     12.30 o 
   4   2   7     2623.69     2706.89     18.15 o 
   5   2   7      890.26      966.07      8.60 o 
   6   2   7       95.46       94.26      3.01 o 
   7   2   7      441.31      486.60      5.97 o 
   8   2   7       11.51       10.73      1.73 o 
   9   2   7        2.40        5.40      1.61 o 
  10   2   7      306.12      340.22      5.33 o 
  11   2   7      114.71      115.74      3.99 o 
  12   2   7     1117.13     1091.92     12.21 o 
  13   2   7      859.99      830.94     11.16 o 
  14   2   7        0.41        1.48      2.36 o 
  15   2   7      406.31      402.40      8.13 o 
  16   2   7       91.33       89.43      4.85 o 
  17   2   7      139.94      124.71      8.42 o 
  18   2   7       26.41       27.40      3.86 o 
  19   2   7      147.38      129.02      6.87 o 
  20   2   7        9.37        6.17      3.51 o 
  21   2   7        4.45        7.26      3.87 o 
  22   2   7       11.92        8.25      3.83 o 
 -21   3   7       31.76       18.84      5.84 o 
 -20   3   7       50.57       59.64      6.99 o 
 -19   3   7       17.80       23.13      6.81 o 
 -18   3   7       73.73       83.49      7.02 o 
 -17   3   7       43.00       38.15      5.42 o 
 -16   3   7       58.45       70.46      5.51 o 
 -15   3   7      361.87      353.44     12.21 o 
 -14   3   7       40.91       36.29      4.26 o 
 -13   3   7       61.41       62.15      4.12 o 
 -12   3   7      113.51       93.11      4.74 o 
 -11   3   7       21.13       22.25      2.93 o 
 -10   3   7       76.79       85.53      4.31 o 
  -9   3   7       11.86       12.29      2.60 o 
  -8   3   7       72.84       61.24      3.25 o 
  -7   3   7      108.91      103.85      3.80 o 
  -6   3   7      780.44      789.85      9.76 o 
  -5   3   7       25.32       13.88      2.09 o 
  -4   3   7      172.80      176.75      3.86 o 
  -3   3   7      323.44      317.91      4.89 o 
  -2   3   7       58.64       63.79      3.14 o 
  -1   3   7     1108.83     1122.63     10.09 o 
   0   3   7       49.15       47.60      2.65 o 
   1   3   7      107.58      100.65      3.22 o 
   2   3   7      462.37      449.79      6.56 o 
   3   3   7       15.66       16.33      1.87 o 
   4   3   7       11.95       13.21      1.79 o 
   5   3   7       84.52       88.09      3.26 o 
   6   3   7       69.89       72.17      2.83 o 
   7   3   7       13.05       15.90      1.91 o 
   8   3   7      100.54       94.16      3.87 o 
   9   3   7      149.34      156.30      4.16 o 
  10   3   7       40.28       43.24      2.81 o 
  11   3   7       36.45       39.81      3.09 o 
  12   3   7      303.40      304.68      6.30 o 
  13   3   7       64.31       70.18      4.38 o 
  14   3   7     1409.84     1364.39     17.45 o 
  15   3   7        1.01        1.45      2.93 o 
  16   3   7       74.54       67.45      4.93 o 
  17   3   7        0.66        1.25      2.97 o 
  18   3   7       29.16       31.01      4.32 o 
  19   3   7       19.19       16.34      4.84 o 
  20   3   7       10.25       12.24      3.85 o 
 -19   4   7        7.23        8.83      5.00 o 
 -18   4   7       69.66       88.70      7.67 o 
 -17   4   7       15.19       18.40     10.48 o 
 -16   4   7       95.69       92.95      6.41 o 
 -15   4   7        5.59       -4.97      3.47 o 
 -14   4   7      229.64      236.24      8.22 o 
 -13   4   7       14.61       19.61      3.91 o 
 -12   4   7        0.06       -2.74      2.79 o 
 -11   4   7      307.73      328.98     11.03 o 
 -10   4   7      374.14      360.78      7.93 o 
  -9   4   7       35.16       20.50      3.26 o 
  -8   4   7        2.48        3.16      2.66 o 
  -7   4   7      428.31      462.85      8.54 o 
  -6   4   7      376.47      373.84      7.60 o 
  -5   4   7      160.40      147.86      5.21 o 
  -4   4   7      356.94      335.92      7.15 o 
  -3   4   7      248.82      249.45      6.74 o 
  -2   4   7       10.01       13.83      3.81 o 
  -1   4   7       45.36       44.70      3.15 o 
   0   4   7       90.50       85.65      4.28 o 
   1   4   7       86.80       78.26      4.07 o 
   2   4   7       51.87       59.29      3.95 o 
   3   4   7        2.48        2.79      2.44 o 
   4   4   7      171.61      194.62      6.78 o 
   5   4   7     1143.91     1137.40     13.67 o 
   6   4   7       64.42       59.30      4.02 o 
   7   4   7      109.14      109.94      4.85 o 
   8   4   7       10.70        8.25      2.83 o 
   9   4   7       40.48       37.10      3.99 o 
  10   4   7        3.99        4.93      3.02 o 
  11   4   7        6.45       -0.64      3.12 o 
  12   4   7        6.83        6.58      3.38 o 
  13   4   7       74.48       89.54      5.85 o 
  14   4   7      128.63      138.22      7.74 o 
  15   4   7       42.59       52.34      5.81 o 
  16   4   7        0.80       -4.22      3.93 o 
  17   4   7        1.09       -1.30      4.86 o 
  18   4   7        0.01        0.01      5.40 o 
 -16   5   7        0.57        6.65      4.90 o 
 -15   5   7        0.08        2.31      4.57 o 
 -14   5   7       13.05       13.39      5.06 o 
 -13   5   7        0.42       -1.97      4.18 o 
 -12   5   7       11.95        4.50      4.58 o 
 -11   5   7       11.87        5.59      4.31 o 
 -10   5   7      134.15      120.40      6.39 o 
  -9   5   7      493.72      473.94     10.72 o 
  -8   5   7       12.49        9.49      3.81 o 
  -7   5   7        0.15        0.55      3.44 o 
  -6   5   7      125.73      131.34      6.46 o 
  -5   5   7      262.96      300.43     11.08 o 
  -4   5   7       50.82       46.17      4.66 o 
  -3   5   7       17.21       12.89      3.83 o 
  -2   5   7      226.54      229.34     14.39 o 
  -1   5   7      618.64      647.91     11.95 o 
   0   5   7       93.55       97.51      5.61 o 
   1   5   7        5.50        7.97      3.42 o 
   2   5   7      133.13      143.41      5.55 o 
   3   5   7      349.43      350.84      8.63 o 
   4   5   7       52.64       55.74      4.47 o 
   5   5   7        0.11        1.54      3.26 o 
   6   5   7        4.43        6.17      3.39 o 
   7   5   7       70.35       74.82      5.87 o 
   8   5   7       37.20       39.51      5.82 o 
   9   5   7        0.72       -0.70      4.02 o 
  10   5   7       72.12       72.31      7.38 o 
  11   5   7        1.98       -0.94      3.81 o 
  12   5   7      253.28      276.64     10.13 o 
  13   5   7        7.33        9.08      4.51 o 
  14   5   7        0.33        5.47      4.58 o 
  15   5   7       30.40       33.23     19.45 o 
 -11   6   7       69.58       59.75      6.90 o 
 -10   6   7       21.54       25.59      4.84 o 
  -9   6   7        5.63       -1.24      3.85 o 
  -8   6   7       40.18       36.40      5.61 o 
  -7   6   7        0.05        5.42      4.04 o 
  -6   6   7       69.79       73.74      6.04 o 
  -5   6   7       23.78       14.39      4.18 o 
  -4   6   7        2.04        1.71      3.77 o 
  -3   6   7      161.25      164.27      7.48 o 
  -2   6   7       51.22       61.02      5.42 o 
  -1   6   7      153.67      173.55      8.47 o 
   0   6   7       12.87       13.53      4.65 o 
   1   6   7      241.97      256.57     10.66 o 
   2   6   7       65.40       77.78      6.78 o 
   3   6   7        0.23       -0.76      4.16 o 
   4   6   7       64.01       67.60      5.68 o 
   5   6   7        5.15        4.96      3.70 o 
   6   6   7        0.04       -0.18      3.57 o 
   7   6   7        0.85       -5.09      3.40 o 
   8   6   7        0.02       -6.19      4.13 o 
   9   6   7        3.77        1.56      4.52 o 
  10   6   7        1.72        0.66      6.10 o 
 -23   0   8        4.02        3.14      7.35 o 
 -22   0   8       43.66       50.64      9.59 o 
 -21   0   8      111.21      119.06     12.41 o 
 -20   0   8        2.91       -1.55      6.39 o 
 -19   0   8      512.74      520.66     28.96 o 
 -18   0   8     1053.24     1034.93     25.85 o 
 -17   0   8       52.09       59.58      8.12 o 
 -16   0   8      402.22      407.54     15.48 o 
 -15   0   8       20.22       17.43      3.91 o 
 -14   0   8      987.43      896.62     16.18 o 
 -13   0   8      306.38      268.64     11.99 o 
 -12   0   8     1133.90     1170.93     25.28 o 
 -11   0   8       24.53       35.40      3.40 o 
 -10   0   8       46.84       58.97      4.11 o 
  -9   0   8      426.02      463.43      8.56 o 
  -8   0   8     2510.91     2630.25     27.20 o 
  -7   0   8      133.18      125.86      5.69 o 
  -6   0   8     1567.33     1584.20     17.01 o 
  -5   0   8     1950.85     2012.23     21.07 o 
  -4   0   8     1237.08     1169.52     14.92 o 
  -3   0   8       72.63       70.96      3.57 o 
  -2   0   8      147.22      167.63      5.93 o 
  -1   0   8     5911.65     5769.67     66.58 o 
   0   0   8     1241.38     1300.58     13.43 o 
   1   0   8     3101.12     3267.53     28.59 o 
   2   0   8      263.78      284.60      5.31 o 
   3   0   8     4566.23     4607.64     46.09 o 
   4   0   8       40.72       34.84      2.65 o 
   5   0   8      167.51      175.68      8.00 o 
   6   0   8      372.22      367.93      6.54 o 
   7   0   8      123.55      134.40      8.36 o 
   8   0   8     1616.72     1648.22     17.63 o 
   9   0   8      158.18      172.36      5.02 o 
  10   0   8     1088.53     1160.70     14.17 o 
  11   0   8      431.57      411.23      7.67 o 
  12   0   8      429.78      471.81     10.87 o 
  13   0   8      151.73      140.48      6.87 o 
  14   0   8       57.89       53.90      5.28 o 
  15   0   8      216.17      213.14      8.51 o 
  16   0   8        6.14        4.33      4.05 o 
  17   0   8        1.98        6.65      3.86 o 
  18   0   8      104.70      104.53     11.14 o 
  19   0   8      307.33      272.43     10.49 o 
  20   0   8       64.67       58.59      6.44 o 
  21   0   8        2.41        8.51      5.59 o 
  22   0   8       33.18       31.49      7.03 o 
 -23   1   8        0.91       -4.86      5.44 o 
 -22   1   8       29.48       21.28      5.40 o 
 -21   1   8        3.02       -2.50      4.22 o 
 -20   1   8      161.07      167.08      8.69 o 
 -19   1   8       68.03       65.44      6.24 o 
 -18   1   8      138.41      136.92      7.67 o 
 -17   1   8        0.01       -0.66      3.19 o 
 -16   1   8      178.47      185.55      6.99 o 
 -15   1   8      839.90      875.81     12.22 o 
 -14   1   8      119.60      110.41      4.40 o 
 -13   1   8      104.13      116.62      4.31 o 
 -12   1   8      495.34      497.15      7.57 o 
 -11   1   8      124.54      113.91      4.94 o 
 -10   1   8        1.89        2.27      1.81 o 
  -9   1   8        0.00        0.29      1.64 o 
  -8   1   8      701.82      783.43      8.76 o 
  -7   1   8       26.32       24.87      2.97 o 
  -6   1   8     1179.44     1162.02      9.44 o 
  -5   1   8      424.83      443.78      5.02 o 
  -4   1   8     2151.56     2196.27     15.00 o 
  -3   1   8      253.80      235.61      3.64 o 
  -2   1   8      454.87      446.02      4.95 o 
  -1   1   8     4471.35     4621.38     27.78 o 
   0   1   8      164.38      161.84      3.26 o 
   1   1   8     1266.58     1232.08     10.51 o 
   2   1   8     2112.36     2151.70     14.92 o 
   3   1   8     1225.87     1310.93     11.10 o 
   4   1   8       18.74       14.95      2.14 o 
   5   1   8     1942.46     1899.69     13.46 o 
   6   1   8     1130.57     1151.58      9.50 o 
   7   1   8       53.10       38.39      2.11 o 
   8   1   8       48.35       44.71      2.34 o 
   9   1   8       13.44       19.62      1.86 o 
  10   1   8      242.09      239.13      4.33 o 
  11   1   8      375.63      384.39      7.18 o 
  12   1   8        1.68        1.79      2.02 o 
  13   1   8      131.57      131.38      5.85 o 
  14   1   8       10.01       10.38      2.62 o 
  15   1   8      548.48      566.51      9.51 o 
  16   1   8        0.17        1.01      2.52 o 
  17   1   8       30.32       35.81      5.51 o 
  18   1   8       53.82       40.80      4.48 o 
  19   1   8       26.64       32.38      4.10 o 
  20   1   8        2.93        9.51      4.02 o 
  21   1   8       13.60        8.82      3.63 o 
  22   1   8        3.82       -0.21      3.35 o 
 -22   2   8       39.67       36.17      5.83 o 
 -21   2   8      142.35      173.69      9.26 o 
 -20   2   8        0.69       -1.83      4.17 o 
 -19   2   8       92.94       91.62      6.38 o 
 -18   2   8        1.40       -1.31      3.55 o 
 -17   2   8       14.62       13.60      4.92 o 
 -16   2   8      106.02      106.84      6.04 o 
 -15   2   8      107.91      103.29      5.24 o 
 -14   2   8        0.46        1.38      2.88 o 
 -13   2   8       65.84       64.13      3.74 o 
 -12   2   8        0.66        0.27      2.10 o 
 -11   2   8        2.03        3.07      2.00 o 
 -10   2   8      645.12      672.53      8.65 o 
  -9   2   8        6.99        4.48      1.89 o 
  -8   2   8       50.24       60.87      3.09 o 
  -7   2   8      106.91      118.82      3.74 o 
  -6   2   8      157.24      164.38      4.55 o 
  -5   2   8        0.03       -1.32      1.51 o 
  -4   2   8      262.32      230.30      3.87 o 
  -3   2   8      213.87      215.17      3.87 o 
  -2   2   8      143.94      147.43      3.17 o 
  -1   2   8      325.43      346.21      4.58 o 
   0   2   8       30.06       20.25      1.66 o 
   1   2   8       64.37       49.69      2.21 o 
   2   2   8      321.75      305.97      4.38 o 
   3   2   8      357.84      376.62      4.86 o 
   4   2   8      202.50      194.51      3.65 o 
   5   2   8      160.08      136.28      3.26 o 
   6   2   8      171.30      173.39      3.71 o 
   7   2   8      247.00      279.34      4.39 o 
   8   2   8        3.10        4.05      1.60 o 
   9   2   8      468.81      498.49      6.55 o 
  10   2   8       30.60       27.47      2.28 o 
  11   2   8      221.54      241.28      5.32 o 
  12   2   8      381.00      401.83      6.88 o 
  13   2   8      226.56      213.24      6.65 o 
  14   2   8        5.03        0.89      3.26 o 
  15   2   8      115.31      116.11      6.65 o 
  16   2   8      342.92      364.74      8.94 o 
  17   2   8      299.75      296.14      8.31 o 
  18   2   8        0.04        3.63      3.10 o 
  19   2   8        4.90        2.39      4.39 o 
  20   2   8        2.98       10.92      3.63 o 
  21   2   8        0.23        0.20      3.28 o 
 -21   3   8        0.17       -3.32      5.26 o 
 -20   3   8      123.52      170.68     14.64 o 
 -19   3   8        2.33        3.24      4.48 o 
 -18   3   8        8.81       17.67      5.22 o 
 -17   3   8       95.49       99.20     10.60 o 
 -16   3   8        0.42       -3.59      3.21 o 
 -15   3   8        0.88       -2.24      3.14 o 
 -14   3   8       11.27       16.64      4.33 o 
 -13   3   8        0.22        2.08      2.58 o 
 -12   3   8       35.52       29.04      3.41 o 
 -11   3   8        6.12        4.27      2.57 o 
 -10   3   8       47.67       48.40      4.95 o 
  -9   3   8       23.60       20.50      2.90 o 
  -8   3   8       25.45       29.22      2.96 o 
  -7   3   8      271.87      264.53      5.37 o 
  -6   3   8      264.15      265.92      5.32 o 
  -5   3   8     1360.58     1372.13     12.92 o 
  -4   3   8        8.02        8.09      1.99 o 
  -3   3   8      864.05      873.30      8.75 o 
  -2   3   8      967.05      962.63      9.30 o 
  -1   3   8     1599.37     1682.41     14.64 o 
   0   3   8        1.53       -1.43      1.87 o 
   1   3   8       16.58       22.15      1.99 o 
   2   3   8      108.84       87.15      3.22 o 
   3   3   8      606.15      615.25      7.27 o 
   4   3   8      283.27      286.21      4.88 o 
   5   3   8       85.09       73.39      3.09 o 
   6   3   8       50.70       58.23      2.92 o 
   7   3   8      527.13      516.56      6.76 o 
   8   3   8       10.04        5.97      2.04 o 
   9   3   8       15.73       22.01      2.84 o 
  10   3   8        5.99        2.63      2.40 o 
  11   3   8       12.92       16.30      2.75 o 
  12   3   8       62.83       66.72      4.14 o 
  13   3   8      565.99      599.78      9.77 o 
  14   3   8        1.32       -0.83      4.27 o 
  15   3   8       38.95       30.77      3.94 o 
  16   3   8       10.36       13.93      3.55 o 
  17   3   8       34.90       35.03      4.18 o 
  18   3   8       65.24       76.04      7.68 o 
  19   3   8       17.72       11.62      4.95 o 
  20   3   8       28.20       29.48      5.18 o 
 -18   4   8       19.86       34.39      5.86 o 
 -17   4   8        1.33       -3.20      4.01 o 
 -16   4   8       36.13       38.06      5.07 o 
 -15   4   8        1.46        7.97      3.90 o 
 -14   4   8      118.17      123.80      7.91 o 
 -13   4   8       80.99       72.20      5.69 o 
 -12   4   8      140.64      135.20      5.68 o 
 -11   4   8      376.92      358.70      8.19 o 
 -10   4   8       25.99       28.88      3.58 o 
  -9   4   8       24.15       23.27      3.37 o 
  -8   4   8       87.72       86.84      4.74 o 
  -7   4   8      185.78      198.85      7.40 o 
  -6   4   8       10.97        7.82      2.79 o 
  -5   4   8      822.98      782.13     14.45 o 
  -4   4   8     3059.22     3024.03     26.35 o 
  -3   4   8      197.63      212.71      6.00 o 
  -2   4   8       24.93       19.77      3.45 o 
  -1   4   8      784.82      784.72     13.23 o 
   0   4   8      198.95      185.34      5.11 o 
   1   4   8      252.33      270.16      6.01 o 
   2   4   8       19.25       23.05      3.08 o 
   3   4   8       22.84       20.97      3.14 o 
   4   4   8       55.07       58.49      6.39 o 
   5   4   8      120.07      103.28      5.31 o 
   6   4   8      138.04      137.08      5.89 o 
   7   4   8        5.43        4.72      2.90 o 
   8   4   8       61.43       72.26      4.90 o 
   9   4   8        2.60        7.55      3.12 o 
  10   4   8       64.03       62.92      5.28 o 
  11   4   8        4.57        1.93      3.20 o 
  12   4   8        9.25       16.93      3.78 o 
  13   4   8       31.13       30.81      4.32 o 
  14   4   8       10.02        9.74      5.48 o 
  15   4   8        9.69        3.03      6.59 o 
  16   4   8        2.42       -0.02      4.22 o 
  17   4   8        4.76        4.76      4.95 o 
  18   4   8        1.32        4.04      4.41 o 
 -15   5   8       54.26       48.26      6.52 o 
 -14   5   8       13.08        9.91      4.89 o 
 -13   5   8        1.94        5.48      4.74 o 
 -12   5   8        1.93       -1.77      4.24 o 
 -11   5   8        0.99        6.81      4.83 o 
 -10   5   8        2.93        0.18      3.49 o 
  -9   5   8       73.86       85.28      5.72 o 
  -8   5   8      250.46      260.02      8.41 o 
  -7   5   8      243.37      255.86      8.29 o 
  -6   5   8       80.26       77.61      5.57 o 
  -5   5   8      254.68      247.97      7.97 o 
  -4   5   8        4.76       -0.14      3.40 o 
  -3   5   8      350.81      342.23     12.78 o 
  -2   5   8      197.85      212.87      7.43 o 
  -1   5   8      291.95      268.15      8.03 o 
   0   5   8       27.69       22.87      4.03 o 
   1   5   8      843.53      803.94     23.45 o 
   2   5   8      758.06      743.80     19.25 o 
   3   5   8      159.37      164.93      6.81 o 
   4   5   8       56.89       60.77      5.01 o 
   5   5   8        1.09        6.48      3.47 o 
   6   5   8       22.88       27.22      4.17 o 
   7   5   8       18.95       11.27      3.75 o 
   8   5   8       63.47       65.65      5.38 o 
   9   5   8        0.01       -0.45      5.84 o 
  10   5   8        0.26        1.09      3.97 o 
  11   5   8        1.93        4.06      6.68 o 
  12   5   8        2.58        5.07      4.24 o 
  13   5   8      137.84      146.81      8.47 o 
  14   5   8       44.59       45.73      8.67 o 
 -10   6   8       43.15       45.69      5.46 o 
  -9   6   8        8.25        3.97      4.22 o 
  -8   6   8       20.81       16.98      4.52 o 
  -7   6   8       77.02       81.00      8.65 o 
  -6   6   8      116.91      126.84      8.27 o 
  -5   6   8       59.19       52.40      6.13 o 
  -4   6   8      486.56      526.04     20.17 o 
  -3   6   8      346.44      343.49     15.30 o 
  -2   6   8       68.26       69.27      6.60 o 
  -1   6   8      390.24      426.86     12.32 o 
   0   6   8      165.73      149.73      8.17 o 
   1   6   8      244.85      245.00      9.75 o 
   2   6   8        7.03       10.64      4.60 o 
   3   6   8        9.39        3.05      5.97 o 
   4   6   8        3.07        7.25      3.84 o 
   5   6   8       17.91       17.41      4.72 o 
   6   6   8        2.30        4.18      4.27 o 
   7   6   8        2.01       -0.02      3.80 o 
   8   6   8       48.19       57.27      6.51 o 
   9   6   8      105.20      115.66      9.77 o 
 -23   1   9       31.03       37.22      6.22 o 
 -22   1   9      104.13      101.84      8.40 o 
 -21   1   9       41.03       41.13      6.07 o 
 -20   1   9        0.46        7.40      4.37 o 
 -19   1   9      572.90      604.30     15.07 o 
 -18   1   9       59.83       65.91      6.23 o 
 -17   1   9      304.35      297.26     10.03 o 
 -16   1   9       28.99       33.54      5.75 o 
 -15   1   9       57.05       67.90      6.13 o 
 -14   1   9       64.41       64.60      3.81 o 
 -13   1   9        0.80       -0.82      2.25 o 
 -12   1   9       20.83       20.04      2.57 o 
 -11   1   9        3.55        3.72      2.04 o 
 -10   1   9       25.02       22.76      2.44 o 
  -9   1   9       23.12       26.97      2.30 o 
  -8   1   9      218.65      243.75      4.62 o 
  -7   1   9       63.85       59.88      2.25 o 
  -6   1   9       38.15       53.09      2.28 o 
  -5   1   9     1660.79     1743.42     13.88 o 
  -4   1   9        4.34        4.20      1.83 o 
  -3   1   9      572.89      551.83      6.20 o 
  -2   1   9        5.33        5.76      1.30 o 
  -1   1   9      661.34      678.46      6.11 o 
   0   1   9       16.58       20.14      1.75 o 
   1   1   9     2294.01     2411.71     17.82 o 
   2   1   9      268.16      264.19      4.23 o 
   3   1   9      266.26      252.67      4.87 o 
   4   1   9      111.45      145.80      3.66 o 
   5   1   9      819.50      867.61      7.68 o 
   6   1   9      129.60      135.64      3.13 o 
   7   1   9        6.55        4.39      1.42 o 
   8   1   9      422.15      456.76      5.75 o 
   9   1   9      397.68      382.26      5.41 o 
  10   1   9      764.36      738.62      7.86 o 
  11   1   9      235.37      231.45      4.99 o 
  12   1   9      101.81      105.04      4.80 o 
  13   1   9      229.31      207.53      6.35 o 
  14   1   9      430.95      411.88      8.84 o 
  15   1   9       77.74       74.28      4.71 o 
  16   1   9       15.23       12.13      3.35 o 
  17   1   9       32.84       31.11      3.97 o 
  18   1   9        1.69        2.06      2.91 o 
  19   1   9        4.66        1.43      3.51 o 
  20   1   9      107.97      118.52      7.00 o 
  21   1   9       21.05       15.51      5.13 o 
  22   1   9       24.35       27.68      4.95 o 
 -22   2   9       12.07       11.23      5.01 o 
 -21   2   9        0.06        2.08      4.70 o 
 -20   2   9      211.07      209.73     13.32 o 
 -19   2   9        4.30        0.13      4.39 o 
 -18   2   9      111.20       94.27      6.34 o 
 -17   2   9      128.97      137.79      6.98 o 
 -16   2   9        4.96        6.13      3.25 o 
 -15   2   9        7.04       -3.46      2.72 o 
 -14   2   9       13.08       13.10      2.72 o 
 -13   2   9       38.06       43.87      3.30 o 
 -12   2   9      375.91      364.16      6.78 o 
 -11   2   9       29.43       38.59      3.04 o 
 -10   2   9      350.56      331.51      6.28 o 
  -9   2   9      763.89      758.77      9.23 o 
  -8   2   9        9.49        6.56      1.97 o 
  -7   2   9        1.88        1.85      1.72 o 
  -6   2   9        2.08        1.88      1.71 o 
  -5   2   9        0.55        1.59      1.65 o 
  -4   2   9      704.32      668.09      8.29 o 
  -3   2   9      614.09      688.80      6.89 o 
  -2   2   9      407.34      382.20      4.94 o 
  -1   2   9      975.77      975.11      8.65 o 
   0   2   9      699.21      667.99      6.80 o 
   1   2   9      164.89      217.94      4.89 o 
   2   2   9      280.80      296.36      4.35 o 
   3   2   9        2.59        1.56      1.30 o 
   4   2   9       74.53       76.85      3.36 o 
   5   2   9        0.12       -1.43      1.32 o 
   6   2   9       73.81       65.14      3.09 o 
   7   2   9      417.00      396.06      6.12 o 
   8   2   9      218.81      219.33      4.84 o 
   9   2   9      363.42      381.84      6.36 o 
  10   2   9       46.70       54.62      3.52 o 
  11   2   9       65.83       66.64      3.89 o 
  12   2   9      321.37      309.93      7.08 o 
  13   2   9       91.59       79.34      4.84 o 
  14   2   9      184.29      200.94      6.78 o 
  15   2   9       39.48       50.42      4.51 o 
  16   2   9        6.90        4.22      3.01 o 
  17   2   9        9.91        8.82      3.34 o 
  18   2   9       65.50       96.77      5.82 o 
  19   2   9        0.43        2.76      3.19 o 
  20   2   9        3.65       10.07      3.73 o 
  21   2   9      128.86      129.88      6.97 o 
 -20   3   9       73.10      112.71      8.57 o 
 -19   3   9       84.58       97.83      7.89 o 
 -18   3   9       46.63       65.01      6.58 o 
 -17   3   9       18.83       23.34      7.53 o 
 -16   3   9      154.21      145.50      6.99 o 
 -15   3   9       24.85       24.03      4.31 o 
 -14   3   9      179.51      159.62      6.87 o 
 -13   3   9        3.23        2.75      2.70 o 
 -12   3   9       36.04       34.37      3.56 o 
 -11   3   9        1.35        4.24      2.94 o 
 -10   3   9        9.58        7.68      2.65 o 
  -9   3   9        5.84        5.09      2.52 o 
  -8   3   9      174.77      148.34      6.13 o 
  -7   3   9       89.22      102.80      4.64 o 
  -6   3   9       37.57       45.27      3.86 o 
  -5   3   9      377.46      376.77      6.27 o 
  -4   3   9      126.96      123.57      3.99 o 
  -3   3   9       14.79       19.48      2.29 o 
  -2   3   9      151.19      137.63      3.76 o 
  -1   3   9       28.78       35.03      3.77 o 
   0   3   9      664.86      675.64      7.67 o 
   1   3   9      172.79      177.86      4.97 o 
   2   3   9       22.53       19.68      2.12 o 
   3   3   9       76.16       80.03      3.21 o 
   4   3   9      178.43      188.31      4.58 o 
   5   3   9       75.92       69.54      3.35 o 
   6   3   9        1.43        1.81      1.79 o 
   7   3   9      295.99      304.14      5.87 o 
   8   3   9       64.60       64.65      3.43 o 
   9   3   9     1130.90     1121.96     12.10 o 
  10   3   9      198.03      199.93      7.15 o 
  11   3   9       51.14       53.28      4.70 o 
  12   3   9      525.71      531.21     11.82 o 
  13   3   9       90.96       93.41      4.91 o 
  14   3   9      135.58      131.63      6.19 o 
  15   3   9      422.59      427.61      9.84 o 
  16   3   9        6.72        4.64      3.24 o 
  17   3   9        0.82        3.01      3.19 o 
  18   3   9       43.08       47.03      4.90 o 
  19   3   9       11.25       14.98      5.39 o 
 -18   4   9        3.83       -0.41      4.89 o 
 -17   4   9       81.05       83.14      6.60 o 
 -16   4   9       64.50       66.13      5.86 o 
 -15   4   9      123.38      122.17      6.88 o 
 -14   4   9      105.67      101.19      6.46 o 
 -13   4   9        0.22        0.74      3.32 o 
 -12   4   9        2.11       -2.57      2.67 o 
 -11   4   9       24.78       25.01      3.55 o 
 -10   4   9        0.45        0.44      2.82 o 
  -9   4   9       15.29       10.98      3.00 o 
  -8   4   9       87.95       89.06      4.84 o 
  -7   4   9       82.30       89.01      5.09 o 
  -6   4   9      243.94      223.96      6.35 o 
  -5   4   9       24.11       28.72      3.90 o 
  -4   4   9      228.08      219.01      6.15 o 
  -3   4   9      374.75      381.75      7.96 o 
  -2   4   9        1.06       -2.65      2.36 o 
  -1   4   9       38.41       46.81      3.69 o 
   0   4   9      258.71      259.36      7.34 o 
   1   4   9     1603.55     1587.74     16.94 o 
   2   4   9      186.17      180.96      5.31 o 
   3   4   9      565.93      541.98     10.27 o 
   4   4   9      609.38      586.89     10.73 o 
   5   4   9      678.95      664.96     11.58 o 
   6   4   9      523.57      522.87     10.23 o 
   7   4   9      308.44      298.70     10.24 o 
   8   4   9       72.84       77.08      5.09 o 
   9   4   9      140.30      151.24      6.33 o 
  10   4   9       74.70       75.00      6.10 o 
  11   4   9        5.82        7.27      3.35 o 
  12   4   9       44.12       34.95      4.36 o 
  13   4   9       30.23       29.10      4.35 o 
  14   4   9       37.98       41.64      5.50 o 
  15   4   9       84.75       72.07      7.96 o 
  16   4   9        0.28        3.32      4.86 o 
  17   4   9       15.33       13.06      4.92 o 
 -15   5   9        0.61       -4.14      4.69 o 
 -14   5   9       74.64       66.94      6.99 o 
 -13   5   9       19.76       22.90      5.31 o 
 -12   5   9        0.01       -2.44      3.61 o 
 -11   5   9        1.82        4.76      3.65 o 
 -10   5   9        0.27       -0.67      3.45 o 
  -9   5   9        1.34        0.71      3.45 o 
  -8   5   9       52.80       63.77      5.46 o 
  -7   5   9      382.28      375.69      9.65 o 
  -6   5   9        6.81        7.35      3.60 o 
  -5   5   9       14.59       24.22      4.71 o 
  -4   5   9       29.37       24.31      4.54 o 
  -3   5   9       57.13       65.51      6.08 o 
  -2   5   9       11.18       14.06      4.26 o 
  -1   5   9      165.11      152.71      7.53 o 
   0   5   9       28.15       28.90      4.71 o 
   1   5   9      279.43      269.33      9.36 o 
   2   5   9      170.10      160.38      8.84 o 
   3   5   9      293.80      309.02     10.34 o 
   4   5   9       26.81       20.36      4.34 o 
   5   5   9       47.62       44.43      4.97 o 
   6   5   9        2.28       -1.67      3.21 o 
   7   5   9       29.33       31.70      5.01 o 
   8   5   9      132.52      130.61      6.52 o 
   9   5   9        9.28       12.03      5.86 o 
  10   5   9       10.07       17.27      4.66 o 
  11   5   9        7.80        8.68      4.62 o 
  12   5   9        0.10        9.27      6.04 o 
  13   5   9        9.25        9.44      4.78 o 
  14   5   9        0.42       -2.93      5.10 o 
  -9   6   9       12.73       11.04      4.95 o 
  -8   6   9       36.36       47.17      9.20 o 
  -7   6   9       44.93       54.81      6.46 o 
  -6   6   9      170.84      168.77      9.25 o 
  -5   6   9        5.08        9.14      4.77 o 
  -4   6   9       41.11       54.16      6.43 o 
  -3   6   9       34.49       29.03      5.31 o 
  -2   6   9       65.10       68.43      6.75 o 
  -1   6   9        4.00        8.11      5.22 o 
   0   6   9       17.52       17.98      5.48 o 
   1   6   9      157.42      171.95      8.69 o 
   2   6   9        0.01       -5.62      3.88 o 
   3   6   9       42.61       40.60      5.80 o 
   4   6   9      143.01      137.84     11.81 o 
   5   6   9       86.13       95.37      6.42 o 
   6   6   9       11.38       18.24      4.59 o 
   7   6   9       36.59       48.19      5.86 o 
   8   6   9       27.77       31.31      5.76 o 
 -22   0  10       23.54       10.84     10.42 o 
 -21   0  10       27.44       21.96      7.89 o 
 -20   0  10      272.47      305.49     17.31 o 
 -19   0  10       70.00       65.83      9.52 o 
 -18   0  10      864.70      803.92     23.08 o 
 -17   0  10        8.33        6.30      5.80 o 
 -16   0  10      398.76      384.66     15.27 o 
 -15   0  10       20.21       36.92      6.61 o 
 -14   0  10       28.93       21.09      4.25 o 
 -13   0  10        3.27        0.08      3.26 o 
 -12   0  10      104.10       99.91      8.67 o 
 -11   0  10      141.94      132.29      6.51 o 
 -10   0  10        0.21        1.46      2.46 o 
  -9   0  10      618.24      652.29     10.75 o 
  -8   0  10     1012.98     1041.25     13.72 o 
  -7   0  10      133.13      145.75      5.88 o 
  -6   0  10       36.68       31.52      2.93 o 
  -5   0  10      372.61      384.79      7.31 o 
  -4   0  10      540.95      471.65     13.05 o 
  -3   0  10      337.07      285.58      6.28 o 
  -2   0  10     1025.98     1103.20     12.94 o 
  -1   0  10     1124.98     1093.70     12.71 o 
   0   0  10     4362.79     4446.88     46.38 o 
   1   0  10     1224.92     1204.97     15.22 o 
   2   0  10      696.94      748.51      9.70 o 
   3   0  10     1972.01     2118.18     20.74 o 
   4   0  10       12.84        5.01      1.74 o 
   5   0  10       32.59       44.13      3.59 o 
   6   0  10     1422.53     1595.58     17.22 o 
   7   0  10       34.35       49.28      3.15 o 
   8   0  10      125.88      139.35      4.78 o 
   9   0  10       36.88       47.75      3.88 o 
  10   0  10      713.08      649.93     12.04 o 
  11   0  10      513.53      480.21     10.94 o 
  12   0  10     1352.61     1317.59     20.16 o 
  13   0  10        0.26       -4.66      3.45 o 
  14   0  10      401.03      406.62     14.40 o 
  15   0  10      185.87      173.03     10.25 o 
  16   0  10      342.02      328.15     23.44 o 
  17   0  10      197.20      194.20     11.95 o 
  18   0  10       29.53       19.03      6.74 o 
  19   0  10       70.58       62.73      8.24 o 
  20   0  10        6.22        4.75      5.72 o 
  21   0  10      137.65      130.05     10.45 o 
 -22   1  10       29.71       18.03      5.88 o 
 -21   1  10       41.01       46.62      6.28 o 
 -20   1  10        0.63        1.41      4.38 o 
 -19   1  10       16.24       18.04      5.19 o 
 -18   1  10       17.63       13.79      5.35 o 
 -17   1  10      141.59      143.60      7.79 o 
 -16   1  10      127.60      134.36      8.41 o 
 -15   1  10        0.23       -4.26      2.84 o 
 -14   1  10       25.44       30.14      3.15 o 
 -13   1  10       89.81       89.78      5.06 o 
 -12   1  10       18.10       21.13      2.71 o 
 -11   1  10      244.14      265.51      6.87 o 
 -10   1  10       17.66       18.98      2.45 o 
  -9   1  10      187.96      169.95      4.65 o 
  -8   1  10      100.37      114.81      3.94 o 
  -7   1  10      313.64      314.10      5.61 o 
  -6   1  10      394.68      425.61      5.60 o 
  -5   1  10      157.40      176.78      4.65 o 
  -4   1  10      422.85      418.68      5.81 o 
  -3   1  10      208.71      225.01      3.83 o 
  -2   1  10     1191.20     1222.60     10.73 o 
  -1   1  10       48.92       44.81      2.11 o 
   0   1  10     3367.60     3406.08     23.89 o 
   1   1  10        1.38        2.19      1.52 o 
   2   1  10       39.68       57.18      2.83 o 
   3   1  10       61.55       52.23      2.80 o 
   4   1  10      603.71      610.08      7.27 o 
   5   1  10       67.66       82.49      3.15 o 
   6   1  10      304.65      304.32      5.21 o 
   7   1  10       10.25        7.12      1.77 o 
   8   1  10      381.93      361.48      8.16 o 
   9   1  10        9.70        6.55      2.38 o 
  10   1  10      137.55      124.74      3.95 o 
  11   1  10       39.50       45.86      3.25 o 
  12   1  10     1455.06     1368.79     16.62 o 
  13   1  10       44.29       43.92      3.89 o 
  14   1  10      375.76      368.05      8.51 o 
  15   1  10        0.26       -2.43      3.07 o 
  16   1  10      215.30      215.99      7.26 o 
  17   1  10       43.91       46.83      5.05 o 
  18   1  10       89.49       78.43      6.06 o 
  19   1  10       37.10       25.90      5.66 o 
  20   1  10        9.76        5.15      3.83 o 
  21   1  10       11.18       16.66      4.54 o 
 -21   2  10        0.00       -6.54      4.36 o 
 -20   2  10        7.08        8.77      8.36 o 
 -19   2  10        1.11        6.14      4.28 o 
 -18   2  10      171.75      194.40      8.76 o 
 -17   2  10      109.75      109.18      6.56 o 
 -16   2  10        6.30        6.94      3.16 o 
 -15   2  10       33.03       36.09      3.90 o 
 -14   2  10       35.64       33.29      3.30 o 
 -13   2  10       35.35       28.92      3.17 o 
 -12   2  10       63.10       74.19      3.99 o 
 -11   2  10       62.07       60.80      3.69 o 
 -10   2  10        6.41        5.21      2.24 o 
  -9   2  10       71.43       69.23      3.70 o 
  -8   2  10       50.01       33.03      2.79 o 
  -7   2  10        9.46       13.80      2.41 o 
  -6   2  10       18.97       22.51      2.33 o 
  -5   2  10      115.37      111.81      4.47 o 
  -4   2  10        0.88        0.11      2.06 o 
  -3   2  10      981.26      938.82      9.07 o 
  -2   2  10      162.71      181.05      3.63 o 
  -1   2  10      476.12      439.02      5.46 o 
   0   2  10      250.19      226.11      3.92 o 
   1   2  10      160.22      134.78      3.73 o 
   2   2  10        0.31        0.87      1.54 o 
   3   2  10       12.40       11.65      1.86 o 
   4   2  10        0.07       -0.26      1.53 o 
   5   2  10      229.10      210.31      4.65 o 
   6   2  10      156.30      164.69      4.28 o 
   7   2  10      303.74      311.43      5.71 o 
   8   2  10      434.89      453.22      7.02 o 
   9   2  10      471.63      477.40      7.34 o 
  10   2  10      377.96      352.75      7.09 o 
  11   2  10      353.51      367.42      7.40 o 
  12   2  10       13.03       13.91      2.74 o 
  13   2  10       43.72       43.76      4.10 o 
  14   2  10      343.08      335.30      8.56 o 
  15   2  10       76.01       72.92      8.58 o 
  16   2  10       51.39       58.77      4.76 o 
  17   2  10       61.80       69.36      5.32 o 
  18   2  10        0.03        6.12      3.45 o 
  19   2  10        0.18        1.74      3.52 o 
  20   2  10        0.14       -3.82      3.81 o 
 -20   3  10       13.20       10.94      6.94 o 
 -19   3  10        0.00        6.66      4.96 o 
 -18   3  10       37.04       42.37      7.28 o 
 -17   3  10        5.01       13.94      4.91 o 
 -16   3  10       12.06        5.89      3.72 o 
 -15   3  10        4.78       13.58      3.76 o 
 -14   3  10       11.57        2.98      3.46 o 
 -13   3  10       23.02       21.40      3.35 o 
 -12   3  10      133.89      141.07      5.60 o 
 -11   3  10       55.64       78.69      4.55 o 
 -10   3  10       10.29        6.46      2.67 o 
  -9   3  10        5.28        0.89      2.42 o 
  -8   3  10      492.47      503.67      8.65 o 
  -7   3  10       65.33       71.35      4.17 o 
  -6   3  10       41.10       33.54      3.19 o 
  -5   3  10       76.46       73.97      3.78 o 
  -4   3  10       81.58       86.50      3.71 o 
  -3   3  10      483.01      469.53      7.06 o 
  -2   3  10       12.95       15.13      2.17 o 
  -1   3  10      237.33      251.44      5.33 o 
   0   3  10       51.04       61.52      3.40 o 
   1   3  10      133.49      117.30      4.10 o 
   2   3  10       10.88       11.36      2.02 o 
   3   3  10        3.51        3.17      1.81 o 
   4   3  10      147.57      143.21      4.27 o 
   5   3  10       59.25       46.99      3.00 o 
   6   3  10      496.69      490.80      7.45 o 
   7   3  10       25.12       23.40      2.61 o 
   8   3  10      454.23      436.63      7.34 o 
   9   3  10      179.48      167.21      5.09 o 
  10   3  10       74.85       80.56      4.42 o 
  11   3  10        0.85       -0.46      2.45 o 
  12   3  10        9.35        9.45      2.81 o 
  13   3  10        5.30       11.86      4.49 o 
  14   3  10        5.75        3.61      3.18 o 
  15   3  10       15.03       13.96      3.61 o 
  16   3  10        1.78       -0.73      3.23 o 
  17   3  10      170.15      188.65      7.64 o 
  18   3  10       42.74       31.65      4.39 o 
  19   3  10       20.64       11.92      4.31 o 
 -17   4  10       49.45       53.73      5.82 o 
 -16   4  10       21.01       14.84      5.93 o 
 -15   4  10        1.00        5.23      3.99 o 
 -14   4  10      119.58       92.56      6.32 o 
 -13   4  10       88.73       70.65      5.61 o 
 -12   4  10        0.12       -1.08      2.87 o 
 -11   4  10       46.05       49.92      4.28 o 
 -10   4  10      123.35      122.07      5.64 o 
  -9   4  10       62.18       67.08      4.59 o 
  -8   4  10       55.45       53.23      4.20 o 
  -7   4  10        0.00       -3.17      2.52 o 
  -6   4  10       60.22       59.71      4.19 o 
  -5   4  10      385.73      389.79      8.02 o 
  -4   4  10       29.16       23.98      3.64 o 
  -3   4  10      494.87      457.41      9.65 o 
  -2   4  10     1107.65     1123.62     15.39 o 
  -1   4  10      195.30      188.40      6.68 o 
   0   4  10      301.20      301.83      7.75 o 
   1   4  10      264.28      246.50      7.24 o 
   2   4  10       10.58       14.77      3.08 o 
   3   4  10        0.72        1.06      2.57 o 
   4   4  10      176.77      192.07      6.77 o 
   5   4  10     1522.39     1545.06     18.99 o 
   6   4  10       43.45       33.07      3.96 o 
   7   4  10       15.72        7.97      3.16 o 
   8   4  10       26.66       29.97      4.04 o 
   9   4  10       37.67       38.49      4.96 o 
  10   4  10       11.04        3.08      3.99 o 
  11   4  10      177.64      166.67      8.01 o 
  12   4  10        0.41        8.04      4.04 o 
  13   4  10       52.79       62.62      5.43 o 
  14   4  10       72.54       89.32      9.51 o 
  15   4  10       10.79        7.16      4.82 o 
  16   4  10       85.91      101.12      7.86 o 
 -14   5  10       63.28       67.17      7.74 o 
 -13   5  10        9.46        2.56      4.70 o 
 -12   5  10       52.01       51.07      5.34 o 
 -11   5  10        3.68        2.85      3.75 o 
 -10   5  10       38.93       36.94      4.76 o 
  -9   5  10       77.87       82.52      6.72 o 
  -8   5  10      181.46      188.84      8.41 o 
  -7   5  10       50.86       54.95      5.82 o 
  -6   5  10        1.28        9.16      4.24 o 
  -5   5  10      112.20      100.02      8.45 o 
  -4   5  10      240.94      215.63      8.83 o 
  -3   5  10      124.81      107.76      7.04 o 
  -2   5  10       39.02       44.16      5.42 o 
  -1   5  10       91.84       98.40      6.68 o 
   0   5  10      237.28      228.70      8.85 o 
   1   5  10      185.31      208.49      8.55 o 
   2   5  10      108.48      100.43      6.72 o 
   3   5  10      131.97      131.91      7.15 o 
   4   5  10        1.00        4.82      4.42 o 
   5   5  10        1.08        3.57      3.71 o 
   6   5  10       25.98       20.48      4.09 o 
   7   5  10      508.87      540.91     11.92 o 
   8   5  10        3.79        3.99      3.58 o 
   9   5  10        4.18        7.95      4.47 o 
  10   5  10       22.04       19.49      4.96 o 
  11   5  10        4.48       -2.87      4.11 o 
  12   5  10        0.62       -5.64      3.76 o 
  13   5  10        7.82       11.58      4.92 o 
  -8   6  10        5.24       -0.41      5.92 o 
  -7   6  10        0.39       -5.18      4.30 o 
  -6   6  10        3.60        6.85      4.76 o 
  -5   6  10      140.50      130.80      8.22 o 
  -4   6  10       15.30       14.85      4.99 o 
  -3   6  10       29.96       23.06      5.26 o 
  -2   6  10      116.96      124.47      7.90 o 
  -1   6  10        7.89       12.49      4.73 o 
   0   6  10      159.96      171.24     16.54 o 
   1   6  10       22.59       31.70      8.27 o 
   2   6  10       13.96       20.03      5.07 o 
   3   6  10        9.37       17.46      5.18 o 
   4   6  10       12.79       17.14      4.93 o 
   5   6  10        1.34        3.28      4.56 o 
   6   6  10        0.40        7.84      5.88 o 
 -22   1  11        1.53        9.80      6.85 o 
 -21   1  11        6.66       10.01      4.89 o 
 -20   1  11      188.63      167.50      9.03 o 
 -19   1  11       66.43       81.18      7.02 o 
 -18   1  11      625.05      622.73     14.32 o 
 -17   1  11       68.24       60.02      6.04 o 
 -16   1  11       93.69       95.71      5.97 o 
 -15   1  11        2.34        0.46      2.61 o 
 -14   1  11      143.24      125.51      5.42 o 
 -13   1  11      198.14      200.58      5.82 o 
 -12   1  11       33.68       33.15      3.10 o 
 -11   1  11       13.40       10.60      2.41 o 
 -10   1  11      333.47      345.85      6.96 o 
  -9   1  11        1.67        0.86      1.89 o 
  -8   1  11      244.59      231.14      5.39 o 
  -7   1  11       83.65       89.62      3.73 o 
  -6   1  11        0.11       -0.42      1.78 o 
  -5   1  11      119.70       96.36      3.37 o 
  -4   1  11        3.77       -0.47      1.27 o 
  -3   1  11      103.93      120.98      3.13 o 
  -2   1  11        4.07        9.83      1.46 o 
  -1   1  11       64.99       74.09      3.24 o 
   0   1  11      216.80      210.42      4.36 o 
   1   1  11      143.84      158.49      3.95 o 
   2   1  11      590.41      654.94      7.78 o 
   3   1  11       18.59       16.60      1.99 o 
   4   1  11      126.51      143.41      3.87 o 
   5   1  11      581.44      616.10      7.98 o 
   6   1  11      451.05      446.41      6.50 o 
   7   1  11      440.55      453.80      6.71 o 
   8   1  11      545.87      560.93      7.19 o 
   9   1  11      270.97      266.19      5.43 o 
  10   1  11     1357.20     1354.56     13.03 o 
  11   1  11        7.15        3.45      2.35 o 
  12   1  11      243.78      229.18      6.79 o 
  13   1  11       12.64       14.96      3.61 o 
  14   1  11      331.29      338.57      9.87 o 
  15   1  11       45.80       52.01      5.24 o 
  16   1  11      291.10      282.94      9.19 o 
  17   1  11        7.90        9.78      3.79 o 
  18   1  11       23.47       23.89      4.42 o 
  19   1  11        9.93       15.74      4.35 o 
  20   1  11        7.14        1.01      3.84 o 
 -21   2  11      264.08      297.66     11.35 o 
 -20   2  11       86.77      110.59      8.58 o 
 -19   2  11      344.55      351.14     11.34 o 
 -18   2  11       90.13      100.52      7.51 o 
 -17   2  11        1.67       -5.66      3.78 o 
 -16   2  11       57.10       55.77      4.58 o 
 -15   2  11      120.79      130.25      6.21 o 
 -14   2  11       93.00      101.93      4.75 o 
 -13   2  11       18.89       28.15      3.18 o 
 -12   2  11       12.61        5.98      2.55 o 
 -11   2  11      413.27      432.32      7.54 o 
 -10   2  11       40.82       46.61      3.30 o 
  -9   2  11       10.12        3.40      2.12 o 
  -8   2  11      211.26      203.40      5.10 o 
  -7   2  11        1.95        1.28      1.95 o 
  -6   2  11        7.87        6.79      2.01 o 
  -5   2  11        4.62       -1.34      1.73 o 
  -4   2  11       36.00       28.54      2.39 o 
  -3   2  11      221.58      214.05      4.76 o 
  -2   2  11       96.47       98.74      3.35 o 
  -1   2  11        8.39        8.03      1.68 o 
   0   2  11       17.69       16.22      1.94 o 
   1   2  11        1.58       -0.20      1.51 o 
   2   2  11       63.49       65.50      3.12 o 
   3   2  11       42.46       45.53      2.76 o 
   4   2  11      195.41      208.65      4.67 o 
   5   2  11       27.32       23.09      2.44 o 
   6   2  11      634.08      667.78      7.95 o 
   7   2  11      450.08      430.88      6.88 o 
   8   2  11      566.81      613.50      8.37 o 
   9   2  11      126.96      110.25      4.26 o 
  10   2  11      204.21      194.59      5.70 o 
  11   2  11      295.29      294.12      6.80 o 
  12   2  11      181.58      191.99     10.07 o 
  13   2  11      253.92      254.91      7.60 o 
  14   2  11       74.32       73.62      5.04 o 
  15   2  11       22.80       22.85      3.73 o 
  16   2  11      275.08      282.47      8.35 o 
  17   2  11       10.71        5.38      3.71 o 
  18   2  11       31.51       27.96      4.75 o 
  19   2  11        0.02       -5.02      3.35 o 
  20   2  11       29.87       31.72      5.17 o 
 -19   3  11        5.62       -0.61      6.45 o 
 -18   3  11       18.81       20.89      5.43 o 
 -17   3  11        6.54        5.90      5.48 o 
 -16   3  11       28.91       33.61      4.84 o 
 -15   3  11      312.44      288.25     11.80 o 
 -14   3  11       23.30       21.28      4.18 o 
 -13   3  11       43.97       45.91      4.36 o 
 -12   3  11       95.17       75.99      4.73 o 
 -11   3  11      312.68      268.97      7.08 o 
 -10   3  11       33.57       31.79      3.97 o 
  -9   3  11       12.62       14.34      2.86 o 
  -8   3  11        7.27        5.91      2.63 o 
  -7   3  11       22.94       21.34      3.06 o 
  -6   3  11      613.04      623.61      9.54 o 
  -5   3  11      551.86      535.29      9.25 o 
  -4   3  11      563.31      561.41     11.27 o 
  -3   3  11       13.32        9.77      2.54 o 
  -2   3  11      518.82      511.58      8.42 o 
  -1   3  11        3.34       -0.32      2.10 o 
   0   3  11      381.97      402.24      6.78 o 
   1   3  11        3.90        4.22      1.91 o 
   2   3  11        1.59        0.95      1.86 o 
   3   3  11      116.53      116.79      4.04 o 
   4   3  11        1.68       -1.59      1.84 o 
   5   3  11       45.77       52.12      3.21 o 
   6   3  11      926.03      959.23     11.02 o 
   7   3  11      600.53      575.38      8.43 o 
   8   3  11      183.04      169.96      5.11 o 
   9   3  11      151.24      139.24      4.81 o 
  10   3  11      265.74      261.81      6.75 o 
  11   3  11      729.82      683.73     10.69 o 
  12   3  11      203.49      201.54      6.71 o 
  13   3  11       69.87       75.10      5.14 o 
  14   3  11       53.36       47.47      4.69 o 
  15   3  11      100.99      113.11      8.40 o 
  16   3  11       32.23       29.33      4.32 o 
  17   3  11        0.76        1.43      3.45 o 
  18   3  11        0.90       -2.11      3.43 o 
 -17   4  11      215.63      260.33      9.52 o 
 -16   4  11        0.00        4.00      4.18 o 
 -15   4  11      182.42      187.96      8.13 o 
 -14   4  11        6.32        7.53      4.08 o 
 -13   4  11       10.28       11.37      3.47 o 
 -12   4  11        0.05       -1.84      3.33 o 
 -11   4  11        4.40        3.90      3.00 o 
 -10   4  11        8.41        5.60      3.08 o 
  -9   4  11        0.02       -0.39      3.03 o 
  -8   4  11       29.61       17.12      4.69 o 
  -7   4  11       45.52       43.36      4.37 o 
  -6   4  11        3.85        1.92      3.88 o 
  -5   4  11       84.94       75.99      5.09 o 
  -4   4  11      264.48      267.95      7.85 o 
  -3   4  11        5.47        3.22      2.90 o 
  -2   4  11       23.61       31.52      3.87 o 
  -1   4  11      144.39      125.39      5.80 o 
   0   4  11        3.80        2.24      2.97 o 
   1   4  11      803.20      799.40     14.06 o 
   2   4  11      112.28      126.75      5.77 o 
   3   4  11      333.53      347.23      7.73 o 
   4   4  11      262.99      267.08      7.73 o 
   5   4  11       83.81       84.22      5.39 o 
   6   4  11      230.12      244.03      7.61 o 
   7   4  11       20.04       20.02      4.48 o 
   8   4  11        0.13       -0.34      4.23 o 
   9   4  11       27.33       18.97      4.45 o 
  10   4  11      167.96      175.27     10.84 o 
  11   4  11       10.64       15.79      4.40 o 
  12   4  11      357.72      352.84     10.83 o 
  13   4  11       11.99        8.39      4.52 o 
  14   4  11       50.66       52.53      6.10 o 
  15   4  11        0.06       -0.89      4.20 o 
  16   4  11        2.78        0.12      4.51 o 
 -13   5  11        3.95       13.31      6.18 o 
 -12   5  11        6.79        8.43      4.54 o 
 -11   5  11        0.01        4.17      4.45 o 
 -10   5  11        2.55        2.70      7.96 o 
  -9   5  11       34.02       29.54      5.12 o 
  -8   5  11        8.55       12.23      4.50 o 
  -7   5  11        1.66       -5.56      3.71 o 
  -6   5  11      232.45      228.59      9.19 o 
  -5   5  11      116.13       96.24      7.40 o 
  -4   5  11      173.89      174.50      8.80 o 
  -3   5  11       44.97       46.94      5.64 o 
  -2   5  11       20.79       23.89      4.65 o 
  -1   5  11       34.17       34.11      5.26 o 
   0   5  11       46.35       45.36      8.63 o 
   1   5  11      106.34      104.72      6.89 o 
   2   5  11       45.12       43.02      5.34 o 
   3   5  11      487.92      492.02     14.55 o 
   4   5  11        3.48        6.68      4.01 o 
   5   5  11       61.76       69.70      6.81 o 
   6   5  11        0.08        2.87      3.97 o 
   7   5  11        6.60        1.04      3.58 o 
   8   5  11       30.85       38.58      5.44 o 
   9   5  11        2.80        3.01      5.00 o 
  10   5  11       29.37       26.33      5.62 o 
  11   5  11        0.02        6.94      4.49 o 
  12   5  11        3.26        8.83      4.79 o 
  -6   6  11        0.17        3.83      4.60 o 
  -5   6  11        8.00       10.44      4.83 o 
  -4   6  11       25.22       31.19      5.66 o 
  -3   6  11        2.66        3.50      4.44 o 
  -2   6  11        1.52       -0.92      4.78 o 
  -1   6  11        0.61        0.88      4.13 o 
   0   6  11        2.75        2.12      4.56 o 
   1   6  11       32.09       34.24      5.74 o 
   2   6  11        0.04        2.19      4.24 o 
   3   6  11      150.15      158.25      8.68 o 
   4   6  11       18.28       11.43      5.01 o 
   5   6  11        0.24       -3.34      4.27 o 
 -21   0  12       48.47       46.45      9.13 o 
 -20   0  12       37.29       32.47      8.12 o 
 -19   0  12        0.15        0.42     10.11 o 
 -18   0  12       70.26       77.04      9.49 o 
 -17   0  12       47.15       36.45      7.47 o 
 -16   0  12      119.59       98.33      9.81 o 
 -15   0  12      345.83      341.25     11.18 o 
 -14   0  12        1.93        4.14      3.78 o 
 -13   0  12       55.90       61.14      7.68 o 
 -12   0  12       80.64       88.44      6.94 o 
 -11   0  12      298.25      274.32     15.04 o 
 -10   0  12      148.68      189.70     14.09 o 
  -9   0  12      962.46     1008.85     17.34 o 
  -8   0  12      376.73      323.80      7.54 o 
  -7   0  12      112.60      124.25      5.08 o 
  -6   0  12      133.86      115.46      4.73 o 
  -5   0  12     2059.55     2147.67     22.49 o 
  -4   0  12      945.81      869.74     11.94 o 
  -3   0  12      101.24      106.37      4.47 o 
  -2   0  12      714.33      730.10     10.48 o 
  -1   0  12       72.69       95.41      4.24 o 
   0   0  12     1571.79     1567.90     23.97 o 
   1   0  12      281.76      291.03     12.40 o 
   2   0  12      391.05      445.64     10.11 o 
   3   0  12      511.72      508.28     14.10 o 
   4   0  12        8.88        6.22      2.89 o 
   5   0  12       19.98       22.49      3.50 o 
   6   0  12      160.28      168.59      6.88 o 
   7   0  12      399.98      398.08      9.92 o 
   8   0  12       29.97       24.38      3.72 o 
   9   0  12     1037.41      987.60     16.80 o 
  10   0  12     1398.31     1283.36     22.58 o 
  11   0  12        6.96        0.51      4.19 o 
  12   0  12     1146.23     1170.19     25.39 o 
  13   0  12       15.44       14.44      5.15 o 
  14   0  12     1850.73     1766.10     33.74 o 
  15   0  12      429.83      403.33     15.31 o 
  16   0  12     1085.24     1056.10     31.73 o 
  17   0  12      480.98      492.58     17.41 o 
  18   0  12      114.01      135.17     10.67 o 
  19   0  12       66.56       64.47      8.83 o 
  20   0  12       48.01       49.67     15.16 o 
 -21   1  12       40.08       45.29      6.53 o 
 -20   1  12        3.26        3.92      4.69 o 
 -19   1  12        3.12       -6.42      4.28 o 
 -18   1  12        9.63        6.20      4.64 o 
 -17   1  12       11.76       17.02      4.65 o 
 -16   1  12        8.33        9.63      3.61 o 
 -15   1  12       73.26       61.59      4.73 o 
 -14   1  12       93.49       87.64      4.97 o 
 -13   1  12       77.83       90.17      5.25 o 
 -12   1  12      622.46      610.99     10.30 o 
 -11   1  12      113.72      104.51      4.42 o 
 -10   1  12      425.79      435.83      7.37 o 
  -9   1  12      350.48      326.29      6.30 o 
  -8   1  12        3.44       11.76      2.32 o 
  -7   1  12      367.91      380.97      6.89 o 
  -6   1  12       22.78       22.47      2.34 o 
  -5   1  12      373.23      398.51      5.49 o 
  -4   1  12       14.02       12.05      1.72 o 
  -3   1  12      574.83      547.12      6.35 o 
  -2   1  12      227.50      223.74      5.49 o 
  -1   1  12        2.99        0.78      1.56 o 
   0   1  12      468.11      479.18      6.61 o 
   1   1  12        1.81       -1.96      1.61 o 
   2   1  12      289.86      316.90      5.60 o 
   3   1  12      279.48      292.41      5.91 o 
   4   1  12      468.32      497.06      6.90 o 
   5   1  12       26.36       21.71      2.25 o 
   6   1  12      442.78      474.72      9.12 o 
   7   1  12       49.65       49.73      2.94 o 
   8   1  12       11.07       11.07      2.10 o 
   9   1  12      113.51      114.23      4.56 o 
  10   1  12      241.50      245.45      6.01 o 
  11   1  12      566.37      532.65     12.63 o 
  12   1  12        0.26        1.28      2.99 o 
  13   1  12      616.23      653.67     13.29 o 
  14   1  12       97.47      112.80      6.53 o 
  15   1  12      124.51      117.47      6.67 o 
  16   1  12       20.83       22.93      5.48 o 
  17   1  12      272.27      280.91     11.54 o 
  18   1  12       50.76       65.30      7.12 o 
  19   1  12        1.78        1.74      3.77 o 
  20   1  12       38.74       42.43      5.47 o 
 -20   2  12       80.16      102.99      8.09 o 
 -19   2  12       62.64       58.09      6.42 o 
 -18   2  12       53.91       49.99      6.02 o 
 -17   2  12        3.39        2.88      4.29 o 
 -16   2  12       25.91       17.41      3.93 o 
 -15   2  12        8.79        2.83      3.16 o 
 -14   2  12       14.16       11.18      2.72 o 
 -13   2  12      438.51      382.75      7.64 o 
 -12   2  12      444.29      434.61      7.93 o 
 -11   2  12       72.14       73.25      6.20 o 
 -10   2  12       26.51       27.24      3.02 o 
  -9   2  12        9.37        4.12      2.29 o 
  -8   2  12      808.18      787.51      9.88 o 
  -7   2  12       65.72       70.01      3.69 o 
  -6   2  12        6.38        3.65      2.00 o 
  -5   2  12       11.68        7.58      2.35 o 
  -4   2  12      601.70      611.83      9.06 o 
  -3   2  12      348.56      358.47      7.67 o 
  -2   2  12      399.58      402.68      6.17 o 
  -1   2  12        0.15        2.05      1.55 o 
   0   2  12       49.14       52.28      2.89 o 
   1   2  12        0.03       -0.31      1.66 o 
   2   2  12       33.07       51.10      3.25 o 
   3   2  12        3.04        0.66      1.73 o 
   4   2  12        0.32       -0.31      1.60 o 
   5   2  12      186.97      215.26      4.74 o 
   6   2  12       59.34       59.31      3.40 o 
   7   2  12      180.77      176.66      4.88 o 
   8   2  12      419.74      417.80      7.45 o 
   9   2  12      601.75      641.68      9.18 o 
  10   2  12      152.70      150.71      5.38 o 
  11   2  12        6.91        7.50      2.72 o 
  12   2  12      140.61      159.79      6.41 o 
  13   2  12      389.97      392.51     10.46 o 
  14   2  12       53.96       50.35      5.14 o 
  15   2  12        0.33        1.66      3.34 o 
  16   2  12        2.75        5.08      3.59 o 
  17   2  12        6.03        3.54      3.57 o 
  18   2  12        0.06        8.16      4.08 o 
  19   2  12        3.79       -3.14      3.62 o 
 -19   3  12        8.17        3.43      7.96 o 
 -18   3  12       28.93       37.74      6.69 o 
 -17   3  12      191.09      176.66      8.05 o 
 -16   3  12        3.52       10.43      4.22 o 
 -15   3  12       58.90       70.28      5.73 o 
 -14   3  12       31.43       31.67      4.00 o 
 -13   3  12      694.46      690.36     11.43 o 
 -12   3  12       74.00       94.42      5.24 o 
 -11   3  12        5.23        7.00      3.23 o 
 -10   3  12       19.22       14.69      3.22 o 
  -9   3  12      145.33      136.86      5.35 o 
  -8   3  12       16.72       13.56      3.34 o 
  -7   3  12       16.24       13.54      3.27 o 
  -6   3  12      306.45      307.87      7.94 o 
  -5   3  12      168.32      169.95      5.72 o 
  -4   3  12        0.52       -3.01      2.23 o 
  -3   3  12       65.66       57.38      4.12 o 
  -2   3  12      208.81      199.88      5.66 o 
  -1   3  12      370.37      377.77      8.74 o 
   0   3  12        8.89        8.42      2.49 o 
   1   3  12      196.84      189.21      5.01 o 
   2   3  12      107.99       94.02      3.93 o 
   3   3  12       84.76       76.39      3.77 o 
   4   3  12        1.04        1.56      2.06 o 
   5   3  12      275.10      280.66      5.95 o 
   6   3  12      151.15      142.01      4.72 o 
   7   3  12       23.60       14.82      2.62 o 
   8   3  12        2.47        0.68      2.20 o 
   9   3  12       24.82       25.35      3.02 o 
  10   3  12       81.26       91.10      5.26 o 
  11   3  12        0.23       -3.91      2.61 o 
  12   3  12        2.68        4.04      2.83 o 
  13   3  12        0.69        0.62      3.43 o 
  14   3  12       46.95       44.53      5.49 o 
  15   3  12       58.78       72.05      6.38 o 
  16   3  12      119.63      136.44      7.72 o 
  17   3  12       55.43       64.99     12.17 o 
 -16   4  12       59.88       80.50      6.51 o 
 -15   4  12       36.54       31.02      6.29 o 
 -14   4  12        0.01       -6.08      5.91 o 
 -13   4  12       79.56       83.16      5.97 o 
 -12   4  12        0.09       -2.60      4.46 o 
 -11   4  12       11.63       11.12      3.57 o 
 -10   4  12       90.05       96.51      8.09 o 
  -9   4  12       28.87       23.52      4.93 o 
  -8   4  12      193.15      181.43      6.99 o 
  -7   4  12        0.00       -4.54      3.02 o 
  -6   4  12       11.91       16.02      3.70 o 
  -5   4  12      436.39      427.38      9.73 o 
  -4   4  12      117.79      109.30      5.71 o 
  -3   4  12       48.19       52.18      4.56 o 
  -2   4  12       11.25        9.69      3.30 o 
  -1   4  12      161.31      148.80      6.25 o 
   0   4  12        5.20        8.67      3.24 o 
   1   4  12        7.62        5.70      3.90 o 
   2   4  12        2.43       -0.57      3.02 o 
   3   4  12      172.12      157.97      6.36 o 
   4   4  12      578.02      526.84      9.66 o 
   5   4  12      138.12      138.89      8.91 o 
   6   4  12       62.16       58.51      4.87 o 
   7   4  12       18.20       10.47      3.74 o 
   8   4  12      169.45      161.79      6.87 o 
   9   4  12        4.86        0.23      3.86 o 
  10   4  12       15.47       12.15      3.54 o 
  11   4  12       35.10       35.05      4.46 o 
  12   4  12       42.19       41.40      6.68 o 
  13   4  12       84.77      102.42      8.78 o 
  14   4  12       14.79        8.59      4.41 o 
  15   4  12      221.03      291.25     23.84 o 
 -12   5  12        4.05        7.21      4.83 o 
 -11   5  12       16.33       14.42      4.86 o 
 -10   5  12       39.09       45.57      6.10 o 
  -9   5  12        6.45       -0.87      3.92 o 
  -8   5  12        1.88       -2.08      3.99 o 
  -7   5  12        0.84       -3.22      4.11 o 
  -6   5  12      281.55      274.16     13.95 o 
  -5   5  12       97.79      103.28      7.17 o 
  -4   5  12       53.49       46.41      5.64 o 
  -3   5  12       35.84       33.24      7.30 o 
  -2   5  12       16.00       13.07      6.04 o 
  -1   5  12      127.66      113.82      7.22 o 
   0   5  12       75.83       91.83      6.77 o 
   1   5  12       39.75       45.58      5.64 o 
   2   5  12       12.07       11.69      4.41 o 
   3   5  12        2.67        6.48      4.14 o 
   4   5  12       39.22       45.54      5.73 o 
   5   5  12        5.94       10.49      3.88 o 
   6   5  12      332.19      322.47     10.37 o 
   7   5  12       21.56       18.35      4.60 o 
   8   5  12       16.86       23.33      5.09 o 
   9   5  12        1.42        0.11      4.39 o 
  10   5  12        2.52       -1.45      4.45 o 
  11   5  12       38.23       51.23      7.78 o 
  -3   6  12        5.88       -1.81      4.54 o 
  -2   6  12       33.14       50.72      6.40 o 
  -1   6  12        6.13       12.98      5.03 o 
   0   6  12        8.58       10.72      5.03 o 
   1   6  12        3.54       -0.45      4.49 o 
 -21   1  13        0.36        9.95      5.06 o 
 -20   1  13        2.32       -0.12      5.52 o 
 -19   1  13      155.65      143.51      8.98 o 
 -18   1  13        7.45        8.29      4.77 o 
 -17   1  13        7.00        1.69      4.43 o 
 -16   1  13       39.90       45.14      4.86 o 
 -15   1  13       44.21       33.73      3.85 o 
 -14   1  13       41.46       43.71      3.96 o 
 -13   1  13       41.48       44.78      3.92 o 
 -12   1  13        3.32        2.23      3.00 o 
 -11   1  13      683.84      657.44      9.48 o 
 -10   1  13       45.56       42.55      3.54 o 
  -9   1  13      133.24      134.86      4.67 o 
  -8   1  13        3.74        6.79      2.41 o 
  -7   1  13      132.85      140.89      4.46 o 
  -6   1  13      107.09      114.22      4.09 o 
  -5   1  13        3.05        3.84      2.31 o 
  -4   1  13       23.13       24.68      2.27 o 
  -3   1  13      234.81      253.61      4.98 o 
  -2   1  13       87.17       97.27      3.94 o 
  -1   1  13        1.28       -0.38      1.57 o 
   0   1  13      456.11      446.94      6.59 o 
   1   1  13      818.73      770.40      8.98 o 
   2   1  13        7.31        5.33      1.83 o 
   3   1  13       63.72       67.65      3.69 o 
   4   1  13       12.81        9.99      2.63 o 
   5   1  13        2.25        1.36      1.89 o 
   6   1  13       34.14       40.18      3.19 o 
   7   1  13       72.95       80.75      4.27 o 
   8   1  13       50.12       54.76      3.54 o 
   9   1  13      210.29      212.58      6.49 o 
  10   1  13      385.77      385.11      8.58 o 
  11   1  13       10.53       10.02      2.82 o 
  12   1  13      230.14      233.84      8.13 o 
  13   1  13      310.48      319.30      9.81 o 
  14   1  13      386.10      396.17     10.82 o 
  15   1  13      498.92      476.46     11.95 o 
  16   1  13        0.07       -3.09      3.22 o 
  17   1  13       39.54       36.83      4.98 o 
  18   1  13      242.16      251.46      9.59 o 
  19   1  13       28.71       22.77      4.96 o 
 -20   2  13       28.60       23.57      8.84 o 
 -19   2  13        5.97        2.94      5.62 o 
 -18   2  13      141.21      137.92      8.46 o 
 -17   2  13       20.82       16.57      4.16 o 
 -16   2  13        0.50        0.96      3.40 o 
 -15   2  13       21.54       20.77      4.11 o 
 -14   2  13       69.01       53.34      4.05 o 
 -13   2  13        1.43        6.03      2.78 o 
 -12   2  13      242.06      242.11      6.32 o 
 -11   2  13      650.64      677.02      9.22 o 
 -10   2  13       11.17       24.07      2.99 o 
  -9   2  13      141.21      136.04      4.87 o 
  -8   2  13      145.39      152.14      5.45 o 
  -7   2  13      409.75      374.55      9.75 o 
  -6   2  13        0.16       -2.30      2.13 o 
  -5   2  13        0.34       -3.07      2.05 o 
  -4   2  13      153.31      131.06      4.77 o 
  -3   2  13      148.76      142.94      4.93 o 
  -2   2  13       15.52       18.34      2.63 o 
  -1   2  13       46.18       50.78      2.97 o 
   0   2  13        0.05       -1.84      1.64 o 
   1   2  13      110.56      119.32      4.47 o 
   2   2  13     1240.27     1240.54     11.77 o 
   3   2  13       26.08       32.34      2.79 o 
   4   2  13       69.92       66.77      3.53 o 
   5   2  13       36.53       29.52      2.72 o 
   6   2  13        1.19        0.71      1.92 o 
   7   2  13       60.65       80.47      3.96 o 
   8   2  13       71.03       83.36      4.08 o 
   9   2  13       48.11       55.24      3.82 o 
  10   2  13       45.37       46.96      4.12 o 
  11   2  13      462.39      460.29     11.67 o 
  12   2  13       65.15       69.16      5.78 o 
  13   2  13       25.07       29.87      4.40 o 
  14   2  13       12.76        7.34      3.66 o 
  15   2  13       47.88       62.84      6.47 o 
  16   2  13        8.49        4.51      3.41 o 
  17   2  13      131.32      134.26      7.63 o 
  18   2  13       64.42       63.20      6.31 o 
 -18   3  13       82.86      102.99      9.07 o 
 -17   3  13        0.00        3.34      4.48 o 
 -16   3  13       18.20       14.62      5.78 o 
 -15   3  13      373.12      392.85     10.48 o 
 -14   3  13      101.56      103.82      6.44 o 
 -13   3  13       70.16       59.99      7.87 o 
 -12   3  13      124.21      120.91      6.13 o 
 -11   3  13      200.34      210.44      7.37 o 
 -10   3  13      459.25      472.81     10.66 o 
  -9   3  13       53.06       48.41      4.43 o 
  -8   3  13       63.28       57.44      4.70 o 
  -7   3  13      229.48      226.25      7.21 o 
  -6   3  13       23.84       26.41      3.67 o 
  -5   3  13      344.08      330.36      8.28 o 
  -4   3  13       24.83       14.98      2.83 o 
  -3   3  13      106.03       99.95      5.09 o 
  -2   3  13      369.51      342.79      7.64 o 
  -1   3  13      464.14      454.52      8.32 o 
   0   3  13        2.07        2.72      2.46 o 
   1   3  13       88.40       90.00      4.62 o 
   2   3  13        0.88       -1.07      2.02 o 
   3   3  13        1.88        4.41      2.22 o 
   4   3  13       78.69       83.75      3.95 o 
   5   3  13       24.44       20.35      2.66 o 
   6   3  13      354.80      305.63      6.47 o 
   7   3  13       12.86       15.92      2.80 o 
   8   3  13       61.98       79.98      6.88 o 
   9   3  13       22.57       21.66      3.18 o 
  10   3  13      625.39      599.83     11.36 o 
  11   3  13       61.81       67.56      4.73 o 
  12   3  13       34.38       33.15      3.85 o 
  13   3  13       16.10       17.67      4.17 o 
  14   3  13       82.76       84.05      6.38 o 
  15   3  13        3.18        2.80      6.32 o 
  16   3  13       30.63       26.01      4.91 o 
 -15   4  13      201.68      207.74      9.92 o 
 -14   4  13        8.98       16.76      5.05 o 
 -13   4  13        1.04       -3.92      5.11 o 
 -12   4  13        2.86        2.72      3.57 o 
 -11   4  13        0.11       -1.33      3.30 o 
 -10   4  13       44.56       47.07      6.37 o 
  -9   4  13      158.51      149.48      8.21 o 
  -8   4  13        0.01       -3.00      3.11 o 
  -7   4  13        1.19       -2.80      3.03 o 
  -6   4  13        3.99        7.23      3.87 o 
  -5   4  13       28.62       37.87      5.96 o 
  -4   4  13        0.20       -5.33      3.55 o 
  -3   4  13       45.96       42.31      4.37 o 
  -2   4  13      106.76      103.98      5.76 o 
  -1   4  13        9.59       10.85      3.33 o 
   0   4  13       18.18       13.37      3.46 o 
   1   4  13        1.23        1.66      2.98 o 
   2   4  13       78.69      100.57      7.10 o 
   3   4  13      230.31      223.43      9.31 o 
   4   4  13       93.14       98.79      5.76 o 
   5   4  13       25.70       24.57      4.06 o 
   6   4  13        0.37       -0.48      2.97 o 
   7   4  13        1.63        5.20      3.37 o 
   8   4  13       32.03       30.83      3.71 o 
   9   4  13        8.33       12.46      3.53 o 
  10   4  13        0.32        0.27      3.20 o 
  11   4  13      358.25      370.15     10.61 o 
  12   4  13      228.85      269.16      9.39 o 
  13   4  13       22.55       22.20      4.91 o 
  14   4  13        2.66        5.74      4.37 o 
 -11   5  13       16.86       17.19      5.53 o 
 -10   5  13        6.26        3.75      4.38 o 
  -9   5  13        0.34        0.31      4.42 o 
  -8   5  13       29.40       20.37      7.38 o 
  -7   5  13       67.04       60.91      6.50 o 
  -6   5  13        0.32        0.27      3.97 o 
  -5   5  13       10.67       11.62      5.52 o 
  -4   5  13       48.73       51.33      6.01 o 
  -3   5  13       98.63      115.48      7.53 o 
  -2   5  13        7.34        6.44      4.26 o 
  -1   5  13        0.11       -4.12      3.58 o 
   0   5  13        0.36       -3.96      3.68 o 
   1   5  13        0.50       -4.15      3.50 o 
   2   5  13        0.55        1.08      3.97 o 
   3   5  13        4.40        8.88      5.26 o 
   4   5  13      176.86      167.85     10.03 o 
   5   5  13       18.52       22.55      6.14 o 
   6   5  13        1.14        5.30      3.68 o 
   7   5  13        2.04       -0.73      4.07 o 
   8   5  13        6.36        3.96      5.10 o 
   9   5  13        3.50        3.07      4.82 o 
 -20   0  14        1.40        6.85      6.92 o 
 -19   0  14       37.24       41.15      8.94 o 
 -18   0  14        0.02        0.33      5.74 o 
 -17   0  14       74.70       57.19      8.75 o 
 -16   0  14       33.26       37.21      5.77 o 
 -15   0  14      180.56      232.78     10.32 o 
 -14   0  14      554.24      560.40     14.70 o 
 -13   0  14        0.94        7.14      4.28 o 
 -12   0  14      270.17      278.47     12.05 o 
 -11   0  14        0.16       -2.90      3.79 o 
 -10   0  14      245.42      239.91      9.24 o 
  -9   0  14      221.40      211.69     10.90 o 
  -8   0  14      165.49      151.29      7.47 o 
  -7   0  14        2.05       -0.90      5.19 o 
  -6   0  14      635.30      638.64     10.76 o 
  -5   0  14      667.61      671.93     12.99 o 
  -4   0  14      149.28      129.57      6.22 o 
  -3   0  14        4.57        2.71      2.70 o 
  -2   0  14      757.16      792.97     14.37 o 
  -1   0  14      456.88      444.28     10.53 o 
   0   0  14       30.66       26.80      3.70 o 
   1   0  14      309.05      256.48      8.41 o 
   2   0  14        7.31        8.05      3.01 o 
   3   0  14      375.86      414.80     14.78 o 
   4   0  14       11.07        6.25      3.94 o 
   5   0  14      324.71      298.15      9.16 o 
   6   0  14      222.34      212.41     17.21 o 
   7   0  14       75.95       71.90      7.31 o 
   8   0  14      530.97      532.71     12.55 o 
   9   0  14      164.78      170.99      7.90 o 
  10   0  14      374.11      375.26     10.71 o 
  11   0  14     1311.91     1293.18     41.10 o 
  12   0  14        4.56        1.12      5.36 o 
  13   0  14      928.07      915.77     28.66 o 
  14   0  14        7.05        1.45      4.47 o 
  15   0  14     1115.09     1094.91     26.45 o 
  16   0  14      786.96      793.47     22.65 o 
  17   0  14       39.35       38.09      7.54 o 
  18   0  14       35.04       44.92      7.80 o 
  19   0  14      177.29      208.53     13.63 o 
 -20   1  14       24.52       29.32      6.00 o 
 -19   1  14        0.00       -4.12      4.52 o 
 -18   1  14        6.68       10.22      4.99 o 
 -17   1  14      131.93      133.12      8.17 o 
 -16   1  14      436.39      407.92     13.29 o 
 -15   1  14       17.11       21.74      3.72 o 
 -14   1  14       82.84       96.45      5.35 o 
 -13   1  14       75.07       93.74      5.41 o 
 -12   1  14       40.55       31.78      3.65 o 
 -11   1  14      156.67      147.86      5.76 o 
 -10   1  14      218.58      235.32      6.53 o 
  -9   1  14      250.34      258.47      6.05 o 
  -8   1  14      392.27      417.72      7.99 o 
  -7   1  14       50.63       56.26      3.74 o 
  -6   1  14       18.38       14.49      2.63 o 
  -5   1  14       43.11       44.91      3.34 o 
  -4   1  14      282.29      283.18      9.59 o 
  -3   1  14       75.65       85.84      3.63 o 
  -2   1  14      950.04      898.56      9.93 o 
  -1   1  14      190.89      162.01      4.83 o 
   0   1  14       15.94       10.98      2.22 o 
   1   1  14        0.00       -1.68      2.12 o 
   2   1  14      116.95      103.18      5.27 o 
   3   1  14     1131.04     1175.80     14.04 o 
   4   1  14        3.00        2.72      2.01 o 
   5   1  14       25.61       29.75      2.90 o 
   6   1  14        1.59        2.22      2.11 o 
   7   1  14      217.52      212.28      5.78 o 
   8   1  14        9.59        7.74      3.08 o 
   9   1  14      171.46      159.63      5.34 o 
  10   1  14      395.65      424.98      9.18 o 
  11   1  14       42.52       46.30      4.90 o 
  12   1  14      377.11      379.44     10.40 o 
  13   1  14      496.16      505.06     12.08 o 
  14   1  14        4.15        0.67      3.28 o 
  15   1  14      118.07      124.33      7.06 o 
  16   1  14       30.43       38.09      6.54 o 
  17   1  14       50.03       50.63      5.70 o 
  18   1  14       26.32       29.15      4.96 o 
 -19   2  14       50.26       54.06      6.66 o 
 -18   2  14       39.22       52.80      6.32 o 
 -17   2  14       32.53       37.88      5.03 o 
 -16   2  14       14.33       12.12      4.18 o 
 -15   2  14       33.03       22.86      3.70 o 
 -14   2  14      157.45      162.21      6.78 o 
 -13   2  14      183.18      179.18      5.96 o 
 -12   2  14       73.76       67.14      4.68 o 
 -11   2  14       14.67        6.14      2.97 o 
 -10   2  14       23.53       28.73      3.48 o 
  -9   2  14      934.62      901.62     12.49 o 
  -8   2  14      157.18      159.59      5.75 o 
  -7   2  14        0.41        1.21      2.31 o 
  -6   2  14      142.64      141.41      5.06 o 
  -5   2  14      535.86      531.43      8.43 o 
  -4   2  14      276.02      270.69      7.14 o 
  -3   2  14      309.49      285.51      6.19 o 
  -2   2  14      278.55      278.71      6.58 o 
  -1   2  14       97.14       92.59      4.50 o 
   0   2  14       18.37       19.05      2.42 o 
   1   2  14       20.88       19.15      2.80 o 
   2   2  14      266.95      271.19      5.88 o 
   3   2  14       16.45       11.29      2.28 o 
   4   2  14        4.53       -0.94      2.11 o 
   5   2  14       10.45        5.14      2.28 o 
   6   2  14       20.67       24.74      2.88 o 
   7   2  14       12.34       15.77      2.81 o 
   8   2  14      275.01      261.90      6.65 o 
   9   2  14        1.36        0.00      2.77 o 
  10   2  14       69.16       72.34      4.85 o 
  11   2  14        1.89       -4.51      3.00 o 
  12   2  14      165.00      165.12      8.05 o 
  13   2  14        9.37        6.97      3.67 o 
  14   2  14        0.89       -0.86      3.34 o 
  15   2  14       28.68       33.69      5.97 o 
  16   2  14       33.34       34.37      5.22 o 
  17   2  14       14.80       21.57      4.82 o 
 -17   3  14       22.57       22.94      5.29 o 
 -16   3  14        2.85        4.92      5.35 o 
 -15   3  14        3.05        1.33      5.31 o 
 -14   3  14       74.55       76.22      5.83 o 
 -13   3  14      149.46      165.54      7.56 o 
 -12   3  14       19.78       18.51      4.03 o 
 -11   3  14        4.72       -4.02      3.31 o 
 -10   3  14       90.97       88.68      5.61 o 
  -9   3  14       12.42        9.63      3.47 o 
  -8   3  14      325.46      333.48      8.67 o 
  -7   3  14        5.43        3.14      3.08 o 
  -6   3  14      199.66      200.01      9.68 o 
  -5   3  14        2.99        4.81      3.33 o 
  -4   3  14      339.41      322.58      7.37 o 
  -3   3  14        3.72        6.60      2.77 o 
  -2   3  14      135.71      126.28      5.18 o 
  -1   3  14       70.89       82.05      4.62 o 
   0   3  14      112.62      114.87      5.03 o 
   1   3  14       14.39       13.24      2.90 o 
   2   3  14        1.62        5.97      2.65 o 
   3   3  14        3.60        3.70      2.25 o 
   4   3  14      110.77      112.62      5.96 o 
   5   3  14        1.09        6.40      2.18 o 
   6   3  14       20.24       16.27      2.74 o 
   7   3  14        0.16        0.83      2.24 o 
   8   3  14       33.16       31.23      3.25 o 
   9   3  14       14.08       12.20      3.37 o 
  10   3  14       78.06       75.75      5.61 o 
  11   3  14      135.42      141.97      6.47 o 
  12   3  14        3.56        5.67      3.60 o 
  13   3  14        0.02       -0.99      4.07 o 
  14   3  14       57.84       57.78      5.88 o 
  15   3  14       34.91       47.68      9.37 o 
  16   3  14        8.21       12.48      4.44 o 
 -14   4  14      150.74      165.95     10.14 o 
 -13   4  14       29.30       21.14      4.69 o 
 -12   4  14        6.22        0.37      3.57 o 
 -11   4  14       10.60       11.11      4.01 o 
 -10   4  14       67.57       69.09      5.62 o 
  -9   4  14       95.35       84.68      5.90 o 
  -8   4  14      213.13      189.85      8.16 o 
  -7   4  14        8.54        1.80      3.43 o 
  -6   4  14      337.07      318.18      8.82 o 
  -5   4  14       69.07       79.00      5.48 o 
  -4   4  14       36.84       35.15      4.28 o 
  -3   4  14        4.49        2.65      3.24 o 
  -2   4  14       20.80       19.98      3.73 o 
  -1   4  14       89.39       85.93      5.77 o 
   0   4  14       35.33       27.26      3.96 o 
   1   4  14       56.32       61.10      4.96 o 
   2   4  14        5.66        4.72      3.36 o 
   3   4  14       15.00       17.82      4.63 o 
   4   4  14        0.12       -3.44      4.40 o 
   5   4  14        8.51        5.34      3.21 o 
   6   4  14       31.70       29.20      4.81 o 
   7   4  14        8.66       19.80      3.48 o 
   8   4  14       39.84       50.11      4.82 o 
   9   4  14       29.75       28.85      4.20 o 
  10   4  14       86.45       96.38      6.62 o 
  11   4  14        1.46       -2.10      4.06 o 
  12   4  14       12.31       10.59      4.78 o 
  13   4  14       57.64       62.03      8.42 o 
 -10   5  14        5.06        0.90      4.29 o 
  -9   5  14       43.37       56.69      7.04 o 
  -8   5  14        0.17       -5.04      4.02 o 
  -7   5  14      314.70      319.25     10.94 o 
  -6   5  14        3.07       -1.54      3.91 o 
  -5   5  14       91.52       86.79      7.15 o 
  -4   5  14       37.75       44.81      5.82 o 
  -3   5  14       66.70       58.24      6.78 o 
  -2   5  14       11.73       19.75      4.91 o 
  -1   5  14       46.28       51.17      8.27 o 
   0   5  14        5.03       -5.57      3.71 o 
   1   5  14        0.45        1.68      4.06 o 
   2   5  14        4.22        0.52      4.03 o 
   3   5  14        6.92       13.02      4.59 o 
   4   5  14      173.04      184.95      8.95 o 
   5   5  14       37.48       43.64      5.94 o 
   6   5  14       13.78        2.44      4.60 o 
   7   5  14        3.55        5.71      4.14 o 
   8   5  14       49.77       57.76      7.31 o 
 -19   1  15       67.16       75.27      7.42 o 
 -18   1  15       15.14       20.73      5.38 o 
 -17   1  15       33.63       46.23      6.09 o 
 -16   1  15        0.21       -5.32      3.54 o 
 -15   1  15        9.42       10.59      3.50 o 
 -14   1  15        0.01        0.90      2.98 o 
 -13   1  15        9.86        8.10      3.17 o 
 -12   1  15      235.55      226.93      7.58 o 
 -11   1  15       90.01       83.83      6.32 o 
 -10   1  15       19.19       19.62      3.61 o 
  -9   1  15        0.90       -3.51      2.73 o 
  -8   1  15      441.18      403.07      8.74 o 
  -7   1  15      817.67      814.36     11.35 o 
  -6   1  15        1.27        6.12      2.51 o 
  -5   1  15      210.24      196.93      5.71 o 
  -4   1  15      921.08      891.07     12.87 o 
  -3   1  15      942.17      882.18     12.82 o 
  -2   1  15        6.78        7.32      2.32 o 
  -1   1  15        2.78        1.16      2.16 o 
   0   1  15      350.13      338.03      6.84 o 
   1   1  15       13.23       13.52      2.53 o 
   2   1  15       68.06       71.62      4.05 o 
   3   1  15        0.00        1.65      2.23 o 
   4   1  15       48.72       52.07      3.84 o 
   5   1  15        1.19        3.50      2.31 o 
   6   1  15       71.40       77.46      4.27 o 
   7   1  15      103.20      100.73      4.79 o 
   8   1  15       43.73       48.02      3.70 o 
   9   1  15      360.63      363.69      7.72 o 
  10   1  15      433.99      441.92     11.50 o 
  11   1  15        5.57        0.89      5.09 o 
  12   1  15        0.00       -1.03      3.28 o 
  13   1  15      168.34      160.58      7.67 o 
  14   1  15      124.35      133.21      7.21 o 
  15   1  15        0.00        0.40      3.34 o 
  16   1  15       15.65       12.85      4.12 o 
  17   1  15      112.56      106.88      7.38 o 
 -18   2  15       66.30       66.47      9.10 o 
 -17   2  15       33.99       24.96      5.17 o 
 -16   2  15       46.89       44.25      5.81 o 
 -15   2  15       10.74        6.81      3.71 o 
 -14   2  15      222.50      217.27      7.89 o 
 -13   2  15        0.81       -2.67      5.06 o 
 -12   2  15       15.54       18.96      3.80 o 
 -11   2  15       27.56       22.22      3.46 o 
 -10   2  15        0.00       -3.70      2.47 o 
  -9   2  15        1.65        1.86      2.76 o 
  -8   2  15      178.53      178.44      5.96 o 
  -7   2  15       32.15       37.75      3.88 o 
  -6   2  15      203.94      201.18      6.18 o 
  -5   2  15      188.70      204.09      6.17 o 
  -4   2  15       12.74        9.73      2.76 o 
  -3   2  15      411.44      403.02      7.98 o 
  -2   2  15      683.08      652.99     10.08 o 
  -1   2  15      115.10      110.86      4.99 o 
   0   2  15      691.35      735.41     11.94 o 
   1   2  15        9.22       10.17      2.54 o 
   2   2  15      143.83      134.89      5.11 o 
   3   2  15       61.71       72.14      4.08 o 
   4   2  15        0.04       -3.24      2.16 o 
   5   2  15        2.03       -3.20      2.13 o 
   6   2  15       29.77       22.04      3.20 o 
   7   2  15        1.87        4.02      2.56 o 
   8   2  15      237.74      270.31      6.97 o 
   9   2  15      125.41      140.53      5.65 o 
  10   2  15       17.13       14.19      3.41 o 
  11   2  15      278.18      283.06      8.24 o 
  12   2  15      194.47      211.82      8.72 o 
  13   2  15        0.38       -2.14      3.26 o 
  14   2  15       14.99       31.08      4.75 o 
  15   2  15       45.62       40.35      7.49 o 
  16   2  15       77.65       71.24      7.96 o 
 -16   3  15       52.46       53.24      7.64 o 
 -15   3  15      144.65      135.03      8.45 o 
 -14   3  15       10.77        7.25      4.06 o 
 -13   3  15       78.00       70.46      5.64 o 
 -12   3  15        0.47       -1.05      3.47 o 
 -11   3  15      156.06      140.93      8.39 o 
 -10   3  15        8.81       10.75      3.77 o 
  -9   3  15        6.75        8.01      3.86 o 
  -8   3  15      140.96      138.42      6.25 o 
  -7   3  15       61.88       53.74      4.80 o 
  -6   3  15        0.25        2.22      3.27 o 
  -5   3  15       15.52       14.94      3.47 o 
  -4   3  15      460.34      433.05     10.81 o 
  -3   3  15       13.53       22.27      3.86 o 
  -2   3  15        0.81       -1.53      2.56 o 
  -1   3  15        3.24        6.72      2.71 o 
   0   3  15      628.07      594.98     10.11 o 
   1   3  15      152.86      154.19      5.74 o 
   2   3  15        0.12        3.33      2.67 o 
   3   3  15       35.46       45.22      3.88 o 
   4   3  15      118.68       99.75      4.83 o 
   5   3  15       10.15       10.41      2.64 o 
   6   3  15        7.61        8.54      2.84 o 
   7   3  15        0.60       -0.73      2.58 o 
   8   3  15      258.83      260.30      7.09 o 
   9   3  15       55.04       53.78      4.71 o 
  10   3  15       67.73       59.01      4.89 o 
  11   3  15       22.48       13.41      3.71 o 
  12   3  15        6.85        9.87      4.07 o 
  13   3  15       82.97       92.36      6.70 o 
  14   3  15       91.40      102.48      9.33 o 
 -13   4  15       15.44        7.43      4.17 o 
 -12   4  15       11.87        6.83      4.25 o 
 -11   4  15        8.88       15.76      4.67 o 
 -10   4  15       16.24       10.60      3.76 o 
  -9   4  15        1.78        0.29      3.45 o 
  -8   4  15       30.76       28.35      4.30 o 
  -7   4  15       12.82       16.96      3.86 o 
  -6   4  15       92.35       97.09      6.04 o 
  -5   4  15      142.17      154.66      6.85 o 
  -4   4  15       66.04       70.33      5.33 o 
  -3   4  15       15.25       19.44      3.96 o 
  -2   4  15        0.24       -3.70      2.94 o 
  -1   4  15      411.76      407.12      9.88 o 
   0   4  15       61.19       57.61      4.99 o 
   1   4  15        1.72       -2.19      3.21 o 
   2   4  15      114.82      112.04      7.57 o 
   3   4  15        4.01        5.58      3.36 o 
   4   4  15      271.68      296.22      8.72 o 
   5   4  15        0.12        1.93      3.41 o 
   6   4  15        1.64        2.35      3.80 o 
   7   4  15       28.78       24.50      5.04 o 
   8   4  15        2.74        1.08      5.13 o 
   9   4  15        2.39        6.24      6.40 o 
  10   4  15       57.13       56.98      6.33 o 
  11   4  15        5.10        2.63      4.13 o 
  -8   5  15        0.48       -0.13      4.53 o 
  -7   5  15      128.87      141.10      8.58 o 
  -6   5  15        2.41        8.89      5.62 o 
  -5   5  15        6.44        8.40      4.57 o 
  -4   5  15       28.02       30.48      5.49 o 
  -3   5  15        0.45       -4.68      3.94 o 
  -2   5  15        0.00       -2.63      3.78 o 
  -1   5  15       39.71       35.77      5.59 o 
   0   5  15        2.09        2.56      6.50 o 
   1   5  15       28.36       34.97      7.19 o 
   2   5  15        3.76        0.11      4.11 o 
   3   5  15       15.62        6.34      4.41 o 
   4   5  15       19.04       12.94      4.76 o 
   5   5  15        6.73        3.28      4.64 o 
   6   5  15       16.62       10.37      4.66 o 
 -18   0  16      107.57      102.77     11.12 o 
 -17   0  16       29.29       21.88      8.88 o 
 -16   0  16      228.41      241.97     12.98 o 
 -15   0  16      149.15      139.39      8.96 o 
 -14   0  16       87.39       66.48      6.86 o 
 -13   0  16        2.28        3.92      4.53 o 
 -12   0  16       40.15       35.01      6.92 o 
 -11   0  16        1.94        3.90      9.34 o 
 -10   0  16      413.16      407.94     20.99 o 
  -9   0  16     1190.20     1156.84     25.69 o 
  -8   0  16      500.45      531.66     17.16 o 
  -7   0  16      247.96      256.21     21.60 o 
  -6   0  16     1155.84     1043.54     23.85 o 
  -5   0  16     4016.24     3847.23     56.52 o 
  -4   0  16      337.69      343.13     11.18 o 
  -3   0  16       44.42       31.38      4.59 o 
  -2   0  16      168.04      164.99      9.57 o 
  -1   0  16       38.51       36.56      4.68 o 
   0   0  16        9.43       12.26      3.60 o 
   1   0  16       10.32       10.33      3.56 o 
   2   0  16      267.30      237.39      8.74 o 
   3   0  16        3.40        6.58      3.36 o 
   4   0  16       76.73       70.03      6.02 o 
   5   0  16       13.47       24.46      7.01 o 
   6   0  16      491.98      473.23     20.57 o 
   7   0  16       90.46       85.87      9.77 o 
   8   0  16      162.60      160.12      7.97 o 
   9   0  16       15.30        9.64      3.98 o 
  10   0  16       35.45       40.79      6.80 o 
  11   0  16       11.02       20.37      6.74 o 
  12   0  16       47.60       41.41     12.71 o 
  13   0  16        3.89        4.28      6.89 o 
  14   0  16      151.52      174.77     11.17 o 
  15   0  16      199.56      218.20     18.23 o 
  16   0  16      143.34      145.33     11.79 o 
  17   0  16        0.01       -6.98      4.76 o 
 -18   1  16       13.29        4.87      5.56 o 
 -17   1  16        0.63       -4.03      4.20 o 
 -16   1  16       16.11       16.95      4.67 o 
 -15   1  16       65.30       64.14      5.86 o 
 -14   1  16        1.85       -3.69      3.28 o 
 -13   1  16       14.18       12.90      3.89 o 
 -12   1  16       10.78       12.21      3.60 o 
 -11   1  16      101.55       89.69      6.91 o 
 -10   1  16        5.24        1.00      3.19 o 
  -9   1  16       34.47       36.37      4.30 o 
  -8   1  16        0.26       -3.20      3.14 o 
  -7   1  16       99.21      101.86      5.47 o 
  -6   1  16      209.15      193.91      6.73 o 
  -5   1  16        0.39        1.31      2.70 o 
  -4   1  16      467.20      461.71      9.48 o 
  -3   1  16      666.37      702.75     11.63 o 
  -2   1  16     1096.02     1077.97     14.83 o 
  -1   1  16       90.64       95.81      4.83 o 
   0   1  16       28.68       27.28      3.07 o 
   1   1  16       44.17       45.59      3.51 o 
   2   1  16      163.61      174.26      6.91 o 
   3   1  16        1.70        1.31      2.15 o 
   4   1  16       18.81       15.15      3.15 o 
   5   1  16       22.45       28.70      3.43 o 
   6   1  16        0.29       -1.13      2.31 o 
   7   1  16       22.11       22.39      3.07 o 
   8   1  16      107.46      113.59      5.29 o 
   9   1  16      110.70       99.67      4.96 o 
  10   1  16       40.32       49.32      5.82 o 
  11   1  16        4.22        4.80      3.45 o 
  12   1  16      168.58      166.94      9.86 o 
  13   1  16      126.51      125.55      6.96 o 
  14   1  16        1.68        2.37      3.67 o 
  15   1  16        6.15        1.07      4.95 o 
  16   1  16       82.85      103.47      7.25 o 
 -17   2  16        1.19       -0.55      4.33 o 
 -16   2  16        5.86        6.75      4.45 o 
 -15   2  16       23.35       23.40      4.46 o 
 -14   2  16       65.42       67.70      5.54 o 
 -13   2  16       46.06       50.49      5.07 o 
 -12   2  16        8.11        4.63      3.48 o 
 -11   2  16        0.07        1.04      3.76 o 
 -10   2  16        4.17       -0.30      2.90 o 
  -9   2  16      102.93       98.44      5.14 o 
  -8   2  16        2.33        4.65      3.35 o 
  -7   2  16       14.99       18.10      3.58 o 
  -6   2  16      206.80      210.70      6.47 o 
  -5   2  16      225.66      216.48      6.38 o 
  -4   2  16        1.09        1.33      2.79 o 
  -3   2  16        8.29        7.64      3.05 o 
  -2   2  16     1657.84     1540.88     18.83 o 
  -1   2  16       60.10       52.94      4.48 o 
   0   2  16       41.76       56.40      4.66 o 
   1   2  16      249.42      242.41      7.35 o 
   2   2  16      352.12      310.59      7.11 o 
   3   2  16       14.98       10.14      2.66 o 
   4   2  16        2.54        0.14      2.39 o 
   5   2  16       60.67       58.66      5.27 o 
   6   2  16      165.77      132.34      5.45 o 
   7   2  16      152.23      147.09      9.14 o 
   8   2  16        5.55        5.89      2.77 o 
   9   2  16        9.46        8.09      2.96 o 
  10   2  16      270.11      258.88      8.64 o 
  11   2  16       68.93       83.74      6.59 o 
  12   2  16       82.30      104.96      6.81 o 
  13   2  16       13.32       19.66      4.36 o 
  14   2  16        3.69        7.13      3.85 o 
  15   2  16       47.85       48.77      5.70 o 
 -15   3  16        2.21       -1.16      5.06 o 
 -14   3  16       35.31       43.33      5.75 o 
 -13   3  16        8.00        7.86      4.03 o 
 -12   3  16        7.44        7.34      3.54 o 
 -11   3  16       21.48       25.60      3.93 o 
 -10   3  16       68.61       69.90      5.53 o 
  -9   3  16        0.08       -1.21      3.09 o 
  -8   3  16        5.31        3.37      3.40 o 
  -7   3  16        2.09        1.03      3.23 o 
  -6   3  16        0.07       -1.78      2.94 o 
  -5   3  16       70.00       61.00      6.40 o 
  -4   3  16       18.08       18.49      3.62 o 
  -3   3  16      202.03      196.97      7.06 o 
  -2   3  16      196.74      197.03      6.46 o 
  -1   3  16       25.82       28.68      3.52 o 
   0   3  16        0.58        1.06      2.71 o 
   1   3  16        7.29        5.23      2.84 o 
   2   3  16      104.20      111.45      5.27 o 
   3   3  16       64.84       71.36      5.03 o 
   4   3  16        2.87       -1.10      3.00 o 
   5   3  16        3.38        3.13      2.68 o 
   6   3  16      104.49      117.30      5.42 o 
   7   3  16       74.21       68.88      4.88 o 
   8   3  16      104.48      108.55      7.82 o 
   9   3  16      119.54      122.57      5.81 o 
  10   3  16       11.09       17.78      4.11 o 
  11   3  16       13.80       19.14      3.98 o 
  12   3  16        3.61        3.33      3.86 o 
  13   3  16        3.17        3.73      4.15 o 
 -12   4  16        2.27       -0.92      3.78 o 
 -11   4  16       14.24       20.66      4.52 o 
 -10   4  16       28.92       24.79      4.59 o 
  -9   4  16       84.05       76.29      5.96 o 
  -8   4  16        2.27       -1.63      3.50 o 
  -7   4  16       61.14       54.49      5.19 o 
  -6   4  16        2.99       -4.72      3.15 o 
  -5   4  16       15.55       14.93      4.08 o 
  -4   4  16        0.56        0.55      3.28 o 
  -3   4  16        1.71        2.29      3.42 o 
  -2   4  16       19.13       11.92      3.69 o 
  -1   4  16        0.06        5.05      4.58 o 
   0   4  16       81.00       74.77      5.63 o 
   1   4  16       17.63       22.55      4.05 o 
   2   4  16       10.65        5.83      3.49 o 
   3   4  16       22.46       21.49      4.29 o 
   4   4  16       45.83       58.58      5.77 o 
   5   4  16        0.01       -4.01      3.65 o 
   6   4  16       47.11       42.16      5.25 o 
   7   4  16       99.20      114.90      8.42 o 
   8   4  16       10.42        7.70      6.59 o 
   9   4  16       27.62       14.25      5.23 o 
  10   4  16        6.00        2.92      4.47 o 
  -5   5  16       11.16       12.87      5.88 o 
  -4   5  16       11.18        6.14      4.42 o 
  -3   5  16        3.52        8.48      4.53 o 
  -2   5  16       15.53       18.62      7.16 o 
  -1   5  16       32.69       32.67      6.63 o 
   0   5  16       10.52        8.73      4.61 o 
   1   5  16        5.53        7.94      5.35 o 
   2   5  16        0.49       -0.37      5.02 o 
   3   5  16        0.94       -4.02      4.05 o 
 -17   1  17       15.42       13.93      5.06 o 
 -16   1  17        4.23        5.33      3.94 o 
 -15   1  17        0.74       -2.40      3.34 o 
 -14   1  17        7.86       15.73      4.17 o 
 -13   1  17        5.52        4.52      4.57 o 
 -12   1  17       20.22       17.92      4.34 o 
 -11   1  17       32.06       28.77      4.74 o 
 -10   1  17       23.88       23.15      6.68 o 
  -9   1  17        2.52        3.30      4.02 o 
  -8   1  17      106.16      110.64      6.73 o 
  -7   1  17      140.01      144.90      7.05 o 
  -6   1  17       10.47       14.41      3.34 o 
  -5   1  17       36.41       29.89      3.70 o 
  -4   1  17     1638.21     1609.35     19.47 o 
  -3   1  17       11.11       19.06      3.44 o 
  -2   1  17        5.43        6.96      2.83 o 
  -1   1  17      104.53      100.87      5.57 o 
   0   1  17      257.52      249.59      6.50 o 
   1   1  17       34.00       32.24      3.27 o 
   2   1  17       70.28       64.75      4.54 o 
   3   1  17      148.95      148.50      5.39 o 
   4   1  17      674.36      632.66     10.30 o 
   5   1  17      163.39      176.11      5.93 o 
   6   1  17      302.34      289.88      7.23 o 
   7   1  17       12.39       12.21      3.06 o 
   8   1  17        0.30       -0.21      2.50 o 
   9   1  17       35.08       33.05      4.02 o 
  10   1  17       67.43       68.46      5.41 o 
  11   1  17      164.88      170.27      7.88 o 
  12   1  17        0.76        0.18      3.80 o 
  13   1  17        6.09       -3.71      4.69 o 
  14   1  17        0.07       -5.21      4.69 o 
  15   1  17       12.64       18.14      4.69 o 
 -16   2  17       35.37       54.32      6.41 o 
 -15   2  17       12.87       15.52      4.24 o 
 -14   2  17        8.89       10.42      3.99 o 
 -13   2  17       10.30        7.35      3.81 o 
 -12   2  17        4.98        1.07      3.55 o 
 -11   2  17       35.05       44.71      4.70 o 
 -10   2  17        6.98        3.52      4.98 o 
  -9   2  17       11.38        8.02      3.09 o 
  -8   2  17       46.17       49.36      4.56 o 
  -7   2  17       32.98       29.47      3.98 o 
  -6   2  17      135.59      127.43      8.33 o 
  -5   2  17        5.69        7.59      3.09 o 
  -4   2  17       35.58       35.27      4.02 o 
  -3   2  17      260.87      275.17      7.87 o 
  -2   2  17        0.81        3.30      3.02 o 
  -1   2  17      111.19      130.81      5.93 o 
   0   2  17      126.12      138.23      6.20 o 
   1   2  17      182.54      189.30      6.78 o 
   2   2  17        0.01        1.25      2.96 o 
   3   2  17        9.97       13.92      2.90 o 
   4   2  17        0.55        4.51      2.66 o 
   5   2  17      209.89      212.41      6.45 o 
   6   2  17       24.59       28.29      3.22 o 
   7   2  17       66.88       67.58      7.01 o 
   8   2  17       29.50       30.27      3.88 o 
   9   2  17       36.70       42.46      4.88 o 
  10   2  17      144.51      137.85      7.66 o 
  11   2  17      143.92      146.52      7.69 o 
  12   2  17       31.08       45.00      7.12 o 
  13   2  17       52.66       63.38      5.96 o 
  14   2  17        9.12        4.28      4.09 o 
 -14   3  17        8.48        4.23      4.49 o 
 -13   3  17       59.49       63.20      8.84 o 
 -12   3  17        2.82       -0.76      3.72 o 
 -11   3  17       40.83       44.88      5.00 o 
 -10   3  17       33.70       34.50      4.55 o 
  -9   3  17      142.85      123.07      6.57 o 
  -8   3  17       57.41       64.55      4.86 o 
  -7   3  17        0.49       -1.51      2.97 o 
  -6   3  17        0.98       -1.99      2.85 o 
  -5   3  17       73.44       84.91      6.05 o 
  -4   3  17        0.38       -1.05      2.96 o 
  -3   3  17       19.16       22.50      3.91 o 
  -2   3  17       17.50       15.24      3.59 o 
  -1   3  17      100.95       97.94      5.68 o 
   0   3  17      597.15      603.62     11.74 o 
   1   3  17       27.67       28.10      3.96 o 
   2   3  17      129.38      113.59      7.67 o 
   3   3  17       21.31       23.25      3.95 o 
   4   3  17       33.68       25.06      3.59 o 
   5   3  17        6.09        4.31      3.44 o 
   6   3  17      121.49      128.45      6.81 o 
   7   3  17       38.99       56.61      4.46 o 
   8   3  17       25.53       18.34      3.86 o 
   9   3  17      191.99      189.97      6.90 o 
  10   3  17       94.34      111.59      6.34 o 
  11   3  17       31.42       39.99      4.77 o 
  12   3  17       20.57        9.32      4.41 o 
 -10   4  17        4.75       -0.53      3.90 o 
  -9   4  17       35.94       27.56      4.65 o 
  -8   4  17       22.79       28.09      5.81 o 
  -7   4  17       12.60       12.40      4.83 o 
  -6   4  17        5.08        1.55      3.66 o 
  -5   4  17       19.90       22.99      4.27 o 
  -4   4  17        0.03       -0.99      3.39 o 
  -3   4  17       11.99       10.83      3.80 o 
  -2   4  17       20.77       13.21      4.48 o 
  -1   4  17      117.80      121.33      7.50 o 
   0   4  17       46.48       42.53      5.29 o 
   1   4  17       98.65      115.25      7.31 o 
   2   4  17        3.08        3.16      6.19 o 
   3   4  17      116.88      112.23      6.99 o 
   4   4  17      114.33      101.74      6.89 o 
   5   4  17        0.40        4.03      4.07 o 
   6   4  17       40.34       48.77      5.13 o 
   7   4  17        8.35       14.94      6.37 o 
   8   4  17      152.96      151.36     11.48 o 
 -16   0  18       17.70       15.17      6.45 o 
 -15   0  18      140.52      139.33     13.94 o 
 -14   0  18        4.67       13.63      6.43 o 
 -13   0  18        0.04       -1.96      5.30 o 
 -12   0  18       54.85       82.32      9.41 o 
 -11   0  18        2.96        5.51      9.34 o 
 -10   0  18       20.32       34.09      7.04 o 
  -9   0  18      192.09      201.74     12.56 o 
  -8   0  18      130.82      110.23      9.52 o 
  -7   0  18       93.79      101.80      9.50 o 
  -6   0  18     2180.10     2129.93     38.83 o 
  -5   0  18       63.57       89.64     10.57 o 
  -4   0  18      190.56      194.10     25.12 o 
  -3   0  18       83.84       90.45      8.99 o 
  -2   0  18      356.70      366.18     20.44 o 
  -1   0  18        0.06       -0.52      3.16 o 
   0   0  18       12.29       19.01      6.29 o 
   1   0  18      344.63      339.29     10.82 o 
   2   0  18      125.62      134.61      7.58 o 
   3   0  18       46.71       43.34      5.33 o 
   4   0  18      524.32      467.10     12.75 o 
   5   0  18       90.15       97.58     11.30 o 
   6   0  18      524.53      523.18     23.13 o 
   7   0  18      165.84      163.10     10.06 o 
   8   0  18      624.28      606.56     18.19 o 
   9   0  18      170.00      136.74     13.26 o 
  10   0  18       50.38       63.62      8.15 o 
  11   0  18       54.23       48.29     16.70 o 
  12   0  18       21.13       14.95      7.96 o 
  13   0  18        0.64       -2.42      5.04 o 
  14   0  18        0.70        2.75      5.78 o 
 -16   1  18      104.88      101.25      7.61 o 
 -15   1  18        5.17        3.42      7.34 o 
 -14   1  18      110.96      126.65      8.27 o 
 -13   1  18       24.23       33.06      5.21 o 
 -12   1  18       80.70       78.91      6.43 o 
 -11   1  18       45.62       40.78      5.21 o 
 -10   1  18        9.90        4.69      3.89 o 
  -9   1  18       32.34       32.48      4.73 o 
  -8   1  18      126.08      139.58      7.48 o 
  -7   1  18       53.17       57.12      5.58 o 
  -6   1  18       33.55       35.35      4.85 o 
  -5   1  18      236.13      237.07      7.50 o 
  -4   1  18      219.01      214.22      7.19 o 
  -3   1  18       18.65       16.71      3.39 o 
  -2   1  18        0.17       -0.02      2.86 o 
  -1   1  18       20.58       11.67      3.35 o 
   0   1  18       20.65       17.45      3.41 o 
   1   1  18       11.08        5.53      2.62 o 
   2   1  18       66.83       69.85      5.14 o 
   3   1  18       18.57       12.82      2.91 o 
   4   1  18       39.31       45.46      3.83 o 
   5   1  18        6.64        3.64      2.70 o 
   6   1  18       39.57       40.11      3.88 o 
   7   1  18        6.84        0.76      3.31 o 
   8   1  18       20.16       22.15      3.94 o 
   9   1  18       24.74       20.92      3.75 o 
  10   1  18        0.12       -2.97      3.11 o 
  11   1  18       33.86       25.10      4.61 o 
  12   1  18        4.77       -0.41      3.65 o 
  13   1  18        1.43       -2.45      4.95 o 
  14   1  18        9.71       13.84      4.29 o 
 -15   2  18       19.89       13.74      4.50 o 
 -14   2  18       17.98       27.14      4.66 o 
 -13   2  18       10.93       19.41      4.64 o 
 -12   2  18        2.56        7.62      4.02 o 
 -11   2  18        1.96        2.48      3.76 o 
 -10   2  18       74.54       69.26      6.19 o 
  -9   2  18        0.45        2.37      3.80 o 
  -8   2  18       13.70       10.60      4.46 o 
  -7   2  18       66.28       76.61      5.34 o 
  -6   2  18      138.45      142.19      6.41 o 
  -5   2  18       39.80       33.68      4.16 o 
  -4   2  18       28.72       35.96      4.11 o 
  -3   2  18      108.96      103.99      5.78 o 
  -2   2  18       25.50       26.44      3.78 o 
  -1   2  18       10.11       13.41      3.51 o 
   0   2  18      174.61      156.61      6.62 o 
   1   2  18      314.63      292.57      8.36 o 
   2   2  18      211.00      195.55      7.09 o 
   3   2  18        0.62       -1.22      2.97 o 
   4   2  18        7.12       15.86      3.78 o 
   5   2  18       63.46       61.93      4.43 o 
   6   2  18       14.90       10.59      3.13 o 
   7   2  18       89.42       94.33      6.03 o 
   8   2  18       68.25       67.34      4.61 o 
   9   2  18      113.16      101.29      5.94 o 
  10   2  18      122.30      125.93      6.43 o 
  11   2  18        4.54       10.23      4.08 o 
  12   2  18        2.20        1.49      3.75 o 
  13   2  18       14.60       13.95      4.53 o 
 -12   3  18        0.02       -9.59      6.41 o 
 -11   3  18        0.19        5.48      4.39 o 
 -10   3  18       35.37       32.40      4.66 o 
  -9   3  18        6.03       13.87      4.30 o 
  -8   3  18       24.23       31.29      4.90 o 
  -7   3  18        1.39       -0.45      3.48 o 
  -6   3  18       68.24       84.36      6.39 o 
  -5   3  18       53.45       55.96      5.57 o 
  -4   3  18        6.60       -2.68      3.52 o 
  -3   3  18       36.29       38.12      5.44 o 
  -2   3  18       21.80       33.09      4.62 o 
  -1   3  18       28.69       33.16      4.84 o 
   0   3  18       40.73       29.94      4.30 o 
   1   3  18      110.08      130.72      6.48 o 
   2   3  18       29.96       33.65      4.37 o 
   3   3  18       54.73       60.48      6.14 o 
   4   3  18        1.10        0.33      2.90 o 
   5   3  18       29.90       30.94      4.45 o 
   6   3  18      106.12      110.36      6.61 o 
   7   3  18      213.46      223.94      9.83 o 
   8   3  18       19.13       22.32      3.98 o 
   9   3  18       23.31       29.44      4.00 o 
  10   3  18        0.50       -3.16      3.32 o 
  -8   4  18      136.30      145.66     12.60 o 
  -7   4  18       48.84       56.15      5.66 o 
  -6   4  18        0.88        0.58      3.50 o 
  -5   4  18        0.51       -0.74      5.84 o 
  -4   4  18       40.46       50.20      5.62 o 
  -3   4  18        4.93        9.14      4.24 o 
  -2   4  18       93.36      100.23      6.90 o 
  -1   4  18        0.57        0.39      3.84 o 
   0   4  18        0.29        4.68      4.08 o 
   1   4  18       61.52       69.83      6.33 o 
   2   4  18        2.78        1.00      3.78 o 
   3   4  18       21.33       42.61      7.23 o 
   4   4  18       12.83        6.01      4.35 o 
   5   4  18       23.81       20.30      5.00 o 
   6   4  18      216.95      221.17      9.43 o 
 -15   1  19        0.02        6.65      4.46 o 
 -14   1  19       22.08       30.48      5.42 o 
 -13   1  19        4.86        1.33      3.99 o 
 -12   1  19        0.13        4.12      4.00 o 
 -11   1  19       19.85       21.21      5.66 o 
 -10   1  19        2.84        1.73      4.85 o 
  -9   1  19      336.20      319.61     13.23 o 
  -8   1  19       45.43       40.06      5.15 o 
  -7   1  19       18.47       15.24      6.90 o 
  -6   1  19       24.71       19.38      4.26 o 
  -5   1  19        0.01        3.28      3.55 o 
  -4   1  19       49.96       56.95      5.54 o 
  -3   1  19        6.06        9.90      3.33 o 
  -2   1  19        3.94        6.08      3.17 o 
  -1   1  19       41.37       37.94      4.19 o 
   0   1  19        4.23        6.05      3.23 o 
   1   1  19       19.90       32.54      4.01 o 
   2   1  19       11.69        9.52      3.86 o 
   3   1  19        2.32       -2.38      3.25 o 
   4   1  19       13.63       13.33      3.12 o 
   5   1  19      412.22      386.37      8.58 o 
   6   1  19       14.72       15.26      3.26 o 
   7   1  19        0.79        3.80      2.90 o 
   8   1  19        3.38       -2.38      2.73 o 
   9   1  19        2.37        3.29      3.13 o 
  10   1  19      135.57      121.86      7.51 o 
  11   1  19        0.89        3.35      3.64 o 
  12   1  19        1.85        2.78      3.73 o 
 -13   2  19       12.58       21.03      4.74 o 
 -12   2  19        0.04       -1.23      3.84 o 
 -11   2  19        0.08       -5.39      3.59 o 
 -10   2  19       24.80       35.30      5.44 o 
  -9   2  19        0.28       -3.17      3.69 o 
  -8   2  19       12.26        7.79      3.86 o 
  -7   2  19       10.06       10.46      3.97 o 
  -6   2  19       27.06       13.81      3.76 o 
  -5   2  19        0.06        4.77      3.13 o 
  -4   2  19        2.37        0.71      3.10 o 
  -3   2  19        1.21        1.10      3.45 o 
  -2   2  19        8.12       10.75      3.39 o 
  -1   2  19       39.80       36.26      4.88 o 
   0   2  19       15.64       20.17      3.83 o 
   1   2  19       21.85       16.84      4.29 o 
   2   2  19      124.86      122.35      7.09 o 
   3   2  19       64.98       59.21      5.07 o 
   4   2  19      102.87      105.59      6.22 o 
   5   2  19        2.18       11.75      3.72 o 
   6   2  19       37.92       38.70      3.99 o 
   7   2  19       21.03       18.71      3.45 o 
   8   2  19       64.42       85.55      5.54 o 
   9   2  19        9.77        1.32      3.24 o 
  10   2  19       14.69       18.12      4.47 o 
  11   2  19       21.63       23.46      4.86 o 
 -10   3  19       23.63       35.39      6.23 o 
  -9   3  19        5.02        8.75      4.24 o 
  -8   3  19        7.06        8.05      4.18 o 
  -7   3  19       12.12       11.01      5.97 o 
  -6   3  19        4.15        5.51      4.55 o 
  -5   3  19        4.49       -3.59      3.63 o 
  -4   3  19       20.17        5.97      4.47 o 
  -3   3  19        1.52        0.15      3.71 o 
  -2   3  19        0.22       -1.61      3.63 o 
  -1   3  19      278.82      276.71      9.82 o 
   0   3  19      200.53      181.91      9.18 o 
   1   3  19       41.08       39.27      5.43 o 
   2   3  19      271.08      281.41      8.77 o 
   3   3  19      104.27      130.92      8.16 o 
   4   3  19       86.59      113.55      6.02 o 
   5   3  19       16.81       19.98      4.29 o 
   6   3  19       35.15       41.55      4.98 o 
   7   3  19       65.35       67.55      6.40 o 
   8   3  19        3.02       -2.68      4.60 o 
  -4   4  19       21.67       16.22      4.81 o 
  -3   4  19       47.51       49.19      5.35 o 
  -2   4  19       44.65       39.06      4.83 o 
  -1   4  19        0.18        0.54      3.77 o 
   0   4  19       80.43      109.25      7.60 o 
   1   4  19       11.69       18.13      4.73 o 
   2   4  19      161.23      199.54      9.18 o 
 -14   0  20      278.44      332.82     15.70 o 
 -13   0  20      151.31      165.74     12.24 o 
 -12   0  20       22.77       17.82      7.06 o 
 -11   0  20        0.13        2.53      6.74 o 
 -10   0  20        8.64        7.72      5.81 o 
  -9   0  20       65.34       64.79      8.50 o 
  -8   0  20      209.96      235.08     18.54 o 
  -7   0  20        0.07       -1.21     13.33 o 
  -6   0  20        4.65       -0.62      8.12 o 
  -5   0  20       37.20       40.62      7.20 o 
  -4   0  20      141.42      165.84     11.15 o 
  -3   0  20       13.63       19.45      6.43 o 
  -2   0  20       50.55       47.43      7.45 o 
  -1   0  20       84.47       85.73      9.33 o 
   0   0  20      171.70      162.40     13.02 o 
   1   0  20      184.02      193.37      9.07 o 
   2   0  20      162.24      155.32      8.43 o 
   3   0  20        7.49        3.60      5.40 o 
   4   0  20       49.37       34.81      5.49 o 
   5   0  20        1.43       -3.10      7.23 o 
   6   0  20       96.42       81.70      7.02 o 
   7   0  20      210.01      187.74      9.25 o 
   8   0  20       90.91       88.88     12.99 o 
   9   0  20        3.59        9.74      5.71 o 
  10   0  20        7.79        5.15      5.43 o 
  11   0  20        8.74        0.27      6.28 o 
 -13   1  20       10.77       17.73      4.96 o 
 -12   1  20       14.84       19.15      5.11 o 
 -11   1  20       13.23       15.74      4.78 o 
 -10   1  20       28.02       34.32      5.17 o 
  -9   1  20        8.17        9.90      4.27 o 
  -8   1  20        1.17       -1.26      3.70 o 
  -7   1  20       49.97       53.38      5.73 o 
  -6   1  20      310.03      327.10     10.60 o 
  -5   1  20      125.26      137.77      8.98 o 
  -4   1  20      147.76      130.42      7.32 o 
  -3   1  20      100.29       80.88      6.41 o 
  -2   1  20       42.39       35.48      4.25 o 
  -1   1  20       22.57       16.96      4.79 o 
   0   1  20       72.12       73.02      5.39 o 
   1   1  20      170.06      180.05      7.07 o 
   2   1  20       31.87       33.24      4.27 o 
   3   1  20       31.45       29.23      4.23 o 
   4   1  20       10.86        9.91      3.11 o 
   5   1  20      132.41      134.72      5.89 o 
   6   1  20        2.50        3.78      2.83 o 
   7   1  20        8.36       11.75      3.30 o 
   8   1  20       57.84       68.28      4.89 o 
   9   1  20        2.00       -0.96      3.00 o 
  10   1  20        7.60        2.19      3.82 o 
  11   1  20        9.70       18.44      4.67 o 
 -11   2  20        0.70        5.39      4.34 o 
 -10   2  20        3.43       -0.68      3.89 o 
  -9   2  20        7.95        6.04      3.93 o 
  -8   2  20        3.83        4.00      3.89 o 
  -7   2  20       24.63       14.67      4.55 o 
  -6   2  20        1.74        2.24      3.70 o 
  -5   2  20        3.30       11.17      3.57 o 
  -4   2  20        0.52        1.55      3.31 o 
  -3   2  20        7.51        5.93      4.68 o 
  -2   2  20       40.44       45.59      6.18 o 
  -1   2  20        4.78       -2.61      2.98 o 
   0   2  20       57.58       48.87      4.80 o 
   1   2  20        0.74       -0.49      3.38 o 
   2   2  20       71.78       82.52      5.71 o 
   3   2  20        5.32        4.13      3.44 o 
   4   2  20       54.40       61.99      5.44 o 
   5   2  20       50.15       35.52      4.57 o 
   6   2  20        3.30        2.79      3.45 o 
   7   2  20        7.72        4.39      3.60 o 
   8   2  20       72.20       69.10      7.46 o 
   9   2  20        8.27        7.89      3.55 o 
  -8   3  20       34.21       46.91      5.66 o 
  -7   3  20        1.60        7.55      4.23 o 
  -6   3  20       35.91       41.68      5.54 o 
  -5   3  20        0.42       -2.76      3.58 o 
  -4   3  20        1.30        0.23      4.40 o 
  -3   3  20       23.79       29.85      5.07 o 
  -2   3  20       42.48       43.55      7.16 o 
  -1   3  20        1.65       -1.06      5.62 o 
   0   3  20       34.70       48.47      6.85 o 
   1   3  20        0.06       -1.64      4.42 o 
   2   3  20       50.57       64.63      6.39 o 
   3   3  20       14.73        9.26      3.87 o 
   4   3  20       26.15       26.40      4.93 o 
   5   3  20      130.20      158.89      7.64 o 
   6   3  20       10.50       14.66      4.35 o 
 -11   1  21        0.39       -1.09      4.27 o 
 -10   1  21       24.06       20.63      5.02 o 
  -9   1  21       43.67       53.77      9.24 o 
  -8   1  21       25.62       24.79      6.72 o 
  -7   1  21       37.26       52.44      8.67 o 
  -6   1  21       64.93       71.57      9.43 o 
  -5   1  21       62.00       60.76      6.02 o 
  -4   1  21        3.83        9.36      6.37 o 
  -3   1  21        3.84        1.52      3.91 o 
  -2   1  21        2.61        2.95      3.88 o 
  -1   1  21       17.14       20.68      4.18 o 
   0   1  21       67.17       55.98      5.10 o 
   1   1  21        1.38        1.76      3.37 o 
   2   1  21        3.19        8.38      3.51 o 
   3   1  21        2.20        0.62      3.37 o 
   4   1  21        2.08        2.16      3.32 o 
   5   1  21       11.48       17.35      4.34 o 
   6   1  21        2.23        3.05      3.03 o 
   7   1  21       15.10       22.05      3.73 o 
   8   1  21       52.46       64.07      5.40 o 
   9   1  21        0.05       -3.88      6.23 o 
  -9   2  21        2.52        8.25      4.34 o 
  -8   2  21      107.60      148.96      8.91 o 
  -7   2  21        1.43        2.05      3.85 o 
  -6   2  21        5.12        4.86      4.01 o 
  -5   2  21       32.60       41.14      5.84 o 
  -4   2  21       49.18       54.95      5.53 o 
  -3   2  21        7.75        6.61      3.66 o 
  -2   2  21      253.22      274.81     10.30 o 
  -1   2  21        0.34       -0.32      3.37 o 
   0   2  21       38.25       45.98      7.30 o 
   1   2  21       47.55       33.76      4.53 o 
   2   2  21       18.00        9.02      4.00 o 
   3   2  21       17.69       25.49      4.34 o 
   4   2  21        1.79        4.11      3.65 o 
   5   2  21        3.51       -0.15      3.56 o 
   6   2  21        4.15        6.41      3.58 o 
   7   2  21        5.42        4.40      4.19 o 
  -4   3  21        6.32        4.33      4.11 o 
  -3   3  21       68.87       72.86      6.70 o 
  -2   3  21       65.81       55.97      6.14 o 
  -1   3  21       40.00       37.98      5.62 o 
   0   3  21       14.09       20.64      4.88 o 
   1   3  21        1.72       -5.61      3.91 o 
  -9   0  22       20.21       14.67      8.12 o 
  -8   0  22        8.57       18.11      6.58 o 
  -7   0  22      196.00      207.68     13.13 o 
  -6   0  22      126.73      140.18     11.64 o 
  -5   0  22        3.32        2.63      9.80 o 
  -4   0  22        3.51        7.24      6.15 o 
  -3   0  22      134.45       95.78     10.88 o 
  -2   0  22        1.55       -0.37      5.44 o 
  -1   0  22        6.86       12.58      6.17 o 
   0   0  22        5.27       13.32      6.10 o 
   1   0  22       11.81       21.47      6.89 o 
   2   0  22        3.38        5.65      6.27 o 
   3   0  22        8.53       19.13      7.14 o 
   4   0  22      132.36      162.50      9.45 o 
   5   0  22      153.15      150.69      9.14 o 
   6   0  22        1.65       -4.03      4.71 o 
   7   0  22        1.81       -7.41      4.94 o 
  -8   1  22      188.20      194.04      9.17 o 
  -7   1  22      107.30      107.85      7.71 o 
  -6   1  22       46.54       64.18      6.35 o 
  -5   1  22       17.21       14.86      4.58 o 
  -4   1  22        8.37        9.06      4.42 o 
  -3   1  22       27.73       24.79      5.08 o 
  -2   1  22       44.60       44.47      7.21 o 
  -1   1  22       19.01       20.23      4.97 o 
   0   1  22       20.75       19.02      4.88 o 
   1   1  22        1.93        3.12      3.55 o 
   2   1  22        3.49       -0.72      3.38 o 
   3   1  22       11.31       15.96      4.06 o 
   4   1  22      123.96      115.65      7.18 o 
   5   1  22       19.38       27.10      4.58 o 
   6   1  22        0.08        4.57      3.80 o 
  -6   2  22        2.46       -0.24      4.11 o 
  -5   2  22        4.20       12.10      4.39 o 
  -4   2  22       12.80       12.85      6.72 o 
  -3   2  22       30.25       30.79      5.07 o 
  -2   2  22       12.07        6.24      4.37 o 
  -1   2  22        0.03       -1.13      3.37 o 
   0   2  22        0.07        5.18      3.68 o 
   1   2  22        6.50        6.20      3.72 o 
   2   2  22       20.84       17.00      4.10 o 
   3   2  22       23.54       26.28      4.64 o 
  -4   1  23      158.72      189.32      9.23 o 
  -3   1  23        7.72        7.18      4.46 o 
  -2   1  23        6.20        0.34      4.44 o 
  -1   1  23        0.32        4.02      4.79 o 
   0   1  23       46.46       44.11      5.85 o 
   1   1  23       15.97       15.45      4.88 o 
                                                 
